# Supplementary material for: The folklore of the “Swift” effect – lessons for medical research and clinical practice
Source: PLoS One. 2025 Sep 19;20(9):e0315560. doi: 10.1371/journal.pone.0315560 (PMC12448345; doi:10.1371/journal.pone.0315560)
Supplement: S1 File — This is the dataset used for the study. (XLSX) [file pone.0315560.s001.xlsx]

## Sheet: Dataset
Game_ID	Season	Date	G#	Week	Age	Tm	Opp	Result	GS	Tgt	Rec	Yds	Y/R	TD	Ctch%	Y/Tgt	TD	Fmb	Num	Pct	neutral	playoff	team1	team2	elo1_pre	elo2_pre	elo_prob1	elo_prob2	elo1_post	elo2_post	score1	score2	is_home	is_win	gm_no	SWIFT_AT_GAME	Season2023	Swift_Present	PreviousWeekYards	Previous_Score	Previous_Opp_Score	Previous_Outcome
2013_1	2013	2013-09-08	1	1		KAN	JAX	W 28-2	Did Not Play	Did Not Play	Did Not Play	Did Not Play	Did Not Play	Did Not Play	Did Not Play	Did Not Play	Did Not Play	Did Not Play	Did Not Play	Did Not Play	0	NA	KC	JAX	1354.32	1348.88	0.415116	0.584884	1393.94	1309.25	28	2	0	1	1	No	0	0		FirstGame	FirstGame	FirstGame
2013_2	2013	2013-09-15	2	2	23.345	KAN	DAL	W 17-16							0			0	0	0	0	NA	KC	DAL	1393.94	1506.34	0.43222	0.56778	1401.99	1498.29	17	16	1	1	2	No	0	0	NA	28	2	1
2013_3	2013	2013-09-19	3	3		KAN	PHI	W 26-16	Inactive	Inactive	Inactive	Inactive	Inactive	Inactive	Inactive	Inactive	Inactive	Inactive	Inactive	Inactive	0	NA	KC	PHI	1401.99	1417.27	0.386485	0.613515	1432.53	1386.73	26	16	0	1	3	No	0	0	NA	17	16	1
2013_4	2013	2013-09-29	4	4		KAN	NYG	W 31-7	Inactive	Inactive	Inactive	Inactive	Inactive	Inactive	Inactive	Inactive	Inactive	Inactive	Inactive	Inactive	0	NA	KC	NYG	1432.53	1489.45	0.511622	0.488378	1463.85	1458.12	31	7	1	1	4	No	0	0	NA	26	16	1
2013_5	2013	2013-10-06	5	5		KAN	TEN	W 26-17	Inactive	Inactive	Inactive	Inactive	Inactive	Inactive	Inactive	Inactive	Inactive	Inactive	Inactive	Inactive	0	NA	KC	TEN	1463.85	1510.91	0.344103	0.655897	1495.68	1479.09	26	17	0	1	5	No	0	0	NA	31	7	1
2013_6	2013	2013-10-13	6	6		KAN	OAK	W 24-7	Injured Reserve	Injured Reserve	Injured Reserve	Injured Reserve	Injured Reserve	Injured Reserve	Injured Reserve	Injured Reserve	Injured Reserve	Injured Reserve	Injured Reserve	Injured Reserve	0	NA	KC	OAK	1495.68	1403.71	0.711689	0.288311	1511.23	1388.15	24	7	1	1	6	No	0	0	NA	26	17	1
2013_7	2013	2013-10-20	7	7		KAN	HOU	W 17-16	Injured Reserve	Injured Reserve	Injured Reserve	Injured Reserve	Injured Reserve	Injured Reserve	Injured Reserve	Injured Reserve	Injured Reserve	Injured Reserve	Injured Reserve	Injured Reserve	0	NA	KC	HOU	1511.23	1477.52	0.638366	0.361634	1516.03	1472.72	17	16	1	1	7	No	0	0	NA	24	7	1
2013_8	2013	2013-10-27	8	8		KAN	CLE	W 23-17	Injured Reserve	Injured Reserve	Injured Reserve	Injured Reserve	Injured Reserve	Injured Reserve	Injured Reserve	Injured Reserve	Injured Reserve	Injured Reserve	Injured Reserve	Injured Reserve	0	NA	KC	CLE	1516.03	1426.24	0.709108	0.290892	1526.61	1415.66	23	17	1	1	8	No	0	0	NA	17	16	1
2013_9	2013	2013-11-03	9	9		KAN	BUF	W 23-13	Injured Reserve	Injured Reserve	Injured Reserve	Injured Reserve	Injured Reserve	Injured Reserve	Injured Reserve	Injured Reserve	Injured Reserve	Injured Reserve	Injured Reserve	Injured Reserve	0	NA	KC	BUF	1526.61	1422.87	0.555526	0.444474	1547.56	1401.92	23	13	0	1	9	No	0	0	NA	23	17	1
2013_10	2013	2013-11-17	10	11		KAN	DEN	L 17-27	Injured Reserve	Injured Reserve	Injured Reserve	Injured Reserve	Injured Reserve	Injured Reserve	Injured Reserve	Injured Reserve	Injured Reserve	Injured Reserve	Injured Reserve	Injured Reserve	0	NA	KC	DEN	1547.56	1689.46	0.233073	0.766927	1537.34	1699.68	17	27	0	0	10	No	0	0	NA	23	13	1
2013_11	2013	2013-11-24	11	12		KAN	SDG	L 38-41	Injured Reserve	Injured Reserve	Injured Reserve	Injured Reserve	Injured Reserve	Injured Reserve	Injured Reserve	Injured Reserve	Injured Reserve	Injured Reserve	Injured Reserve	Injured Reserve	0	NA	KC	LAC	1537.34	1468.92	0.683098	0.316902	1517.18	1489.08	38	41	1	0	11	No	0	0	NA	17	27	0
2013_12	2013	2013-12-01	12	13		KAN	DEN	L 28-35	Injured Reserve	Injured Reserve	Injured Reserve	Injured Reserve	Injured Reserve	Injured Reserve	Injured Reserve	Injured Reserve	Injured Reserve	Injured Reserve	Injured Reserve	Injured Reserve	0	NA	KC	DEN	1517.18	1686.19	0.354637	0.645363	1503.1	1700.27	28	35	1	0	12	No	0	0	NA	38	41	0
2013_13	2013	2013-12-08	13	14		KAN	WAS	W 45-10	Injured Reserve	Injured Reserve	Injured Reserve	Injured Reserve	Injured Reserve	Injured Reserve	Injured Reserve	Injured Reserve	Injured Reserve	Injured Reserve	Injured Reserve	Injured Reserve	0	NA	KC	WSH	1503.1	1400.43	0.553994	0.446006	1534.52	1369	45	10	0	1	13	No	0	0	NA	28	35	0
2013_14	2013	2013-12-15	14	15		KAN	OAK	W 56-31	Injured Reserve	Injured Reserve	Injured Reserve	Injured Reserve	Injured Reserve	Injured Reserve	Injured Reserve	Injured Reserve	Injured Reserve	Injured Reserve	Injured Reserve	Injured Reserve	0	NA	KC	OAK	1534.52	1338.86	0.679643	0.320357	1554.23	1319.16	56	31	0	1	14	No	0	0	NA	45	10	1
2013_15	2013	2013-12-22	15	16		KAN	IND	L 7-23	Injured Reserve	Injured Reserve	Injured Reserve	Injured Reserve	Injured Reserve	Injured Reserve	Injured Reserve	Injured Reserve	Injured Reserve	Injured Reserve	Injured Reserve	Injured Reserve	0	NA	KC	IND	1554.23	1524.07	0.633623	0.366377	1516.7	1561.59	7	23	1	0	15	No	0	0	NA	56	31	1
2013_16	2013	2013-12-29	16	17		KAN	SDG	L 24-27	Injured Reserve	Injured Reserve	Injured Reserve	Injured Reserve	Injured Reserve	Injured Reserve	Injured Reserve	Injured Reserve	Injured Reserve	Injured Reserve	Injured Reserve	Injured Reserve	0	NA	KC	LAC	1516.7	1546.28	0.367159	0.632841	1506.94	1556.04	24	27	0	0	16	No	0	0	NA	7	23	0
2013_17	2013		17	18																	0	w	KC	IND	1506.94	1568.46	0.325564	0.674436	1502.67	1572.73	44	45	0	0	17	No	0	0	NA	24	27	0
2014_1	2014	2014-09-07	1	1	24.337	KAN	TEN	L 10-26		5	3	49	16.33	0	0.6	9.8	0	0	18	0.32	0	NA	KC	TEN	1503.45	1466.76	0.642306	0.357694	1465.29	1504.91	10	26	1	0	1	No	0	0	NA	FirstGame	45	FirstGame
2014_2	2014	2014-09-14	2	2	24.344	KAN	DEN	L 17-24		6	4	81	20.25	0	0.667	13.5	0	0	32	0.37	0	NA	KC	DEN	1465.29	1635.7	0.205034	0.794966	1457.59	1643.4	17	24	0	0	2	No	0	0	49	10	26	0
2014_3	2014	2014-09-21	3	3	24.351	KAN	MIA	W 34-15	*	4	3	36	12	1	0.75	9	0	0	47	0.65	0	NA	KC	MIA	1457.59	1488.31	0.36562	0.63438	1497.32	1448.58	34	15	0	1	3	No	0	0	81	17	24	0
2014_4	2014	2014-09-29	4	4	24.359	KAN	NWE	W 41-14	*	9	8	93	11.63	1	0.889	10.33	0	0	35	0.52	0	NA	KC	NE	1497.32	1626.4	0.408816	0.591184	1537.9	1585.82	41	14	1	1	4	No	0	0	36	34	15	1
2014_5	2014	2014-10-05	5	5	25	KAN	SFO	L 17-22	*	3	2	15	7.5	1	0.667	5	0	0	29	0.58	0	NA	KC	SF	1537.9	1616.05	0.304908	0.695092	1527.64	1626.31	17	22	0	0	5	No	0	0	93	41	14	1
2014_6	2014	2014-10-19	6	7	25.014	KAN	SDG	W 23-20		4	4	33	8.25	0	1	8.25	0	0	39	0.53	0	NA	KC	LAC	1527.64	1628.62	0.277795	0.722205	1549.3	1606.96	23	20	0	1	6	No	0	0	15	17	22	0
2014_7	2014	2014-10-26	7	8	25.021	KAN	STL	W 34-7	*	6	4	45	11.25	0	0.667	7.5	0	0	38	0.58	0	NA	KC	LAR	1549.3	1451.71	0.718278	0.281722	1566.79	1434.23	34	7	1	1	7	No	0	0	33	23	20	1
2014_8	2014	2014-11-02	8	9	25.028	KAN	NYJ	W 24-10	*	5	4	67	16.75	1	0.8	13.4	0	1	30	0.52	0	NA	KC	NYJ	1566.79	1359.7	0.827245	0.172755	1575.11	1351.38	24	10	1	1	8	No	0	0	45	34	7	1
2014_9	2014	2014-11-09	9	10	25.035	KAN	BUF	W 17-13		2	2	19	9.5	0	1	9.5	0	0	40	0.67	0	NA	KC	BUF	1575.11	1492.22	0.525727	0.474273	1590.26	1477.08	17	13	0	1	9	No	0	0	67	24	10	1
2014_10	2014	2014-11-16	10	11	25.042	KAN	SEA	W 24-20	*	5	3	37	12.33	0	0.6	7.4	0	1	46	0.96	0	NA	KC	SEA	1590.26	1660.46	0.492517	0.507483	1606.63	1644.08	24	20	1	1	10	No	0	0	19	17	13	1
2014_11	2014	2014-11-20	11	12	25.046	KAN	OAK	L 20-24	*	5	4	67	16.75	0	0.8	13.4	0	0	62	0.94	0	NA	KC	OAK	1606.63	1265.99	0.830156	0.169844	1576.08	1296.54	20	24	0	0	11	No	0	0	37	24	20	1
2014_12	2014	2014-11-30	12	13	25.056	KAN	DEN	L 16-29		3	3	36	12	0	1	12	0	0	37	0.82	0	NA	KC	DEN	1576.08	1644.88	0.494533	0.505467	1550.02	1670.94	16	29	1	0	12	No	0	0	67	20	24	0
2014_13	2014	2014-12-07	13	14	25.063	KAN	ARI	L 14-17	*	9	7	110	15.71	0	0.778	12.22	0	1	53	0.82	0	NA	KC	ARI	1550.02	1598.19	0.342661	0.657339	1540.99	1607.23	14	17	0	0	13	No	0	0	36	16	29	0
2014_14	2014	2014-12-14	14	15	25.07	KAN	OAK	W 31-13	*	6	5	59	11.8	1	0.833	9.83	0	1	52	0.78	0	NA	KC	OAK	1540.99	1328.35	0.831764	0.168236	1549.78	1319.56	31	13	1	1	14	No	0	0	110	14	17	0
2014_15	2014	2014-12-21	15	16	25.077	KAN	PIT	L 12-20	*	7	4	31	7.75	0	0.571	4.43	0	0	53	0.8	0	NA	KC	PIT	1549.78	1594.93	0.346589	0.653411	1535.28	1609.44	12	20	0	0	15	No	0	0	59	31	13	1
2014_16	2014	2014-12-28	16	17	25.084	KAN	SDG	W 19-7	*	8	7	84	12	0	0.875	10.5	0	0	57	0.95	0	NA	KC	LAC	1535.28	1553	0.567626	0.432374	1556.99	1531.29	19	7	1	1	16	No	0	0	31	12	20	0
2015_1	2015	2015-09-13	1	1	25.343	KAN	HOU	W 27-20	*	6	6	106	17.67	2	1	17.67	0	0	56	0.8	0	NA	KC	HOU	1539.66	1504.62	0.456994	0.543006	1562.56	1481.73	27	20	0	1	1	No	0	0	NA	FirstGame	7	FirstGame
2015_2	2015	2015-09-17	2	2	25.347	KAN	DEN	L 24-31	*	5	4	58	14.5	0	0.8	11.6	0	0	60	0.94	0	NA	KC	DEN	1562.56	1609.67	0.525722	0.474278	1540.51	1631.71	24	31	1	0	2	No	0	0	106	27	20	1
2015_3	2015	2015-09-28	3	3	25.358	KAN	GNB	L 28-38	*	10	6	80	13.33	0	0.6	8	0	0	66	0.93	0	NA	KC	GB	1540.51	1637.32	0.282641	0.717359	1527.89	1649.94	28	38	0	0	3	No	0	0	58	24	31	0
2015_4	2015	2015-10-04	4	4	25.364	KAN	CIN	L 21-36	*	7	5	49	9.8	0	0.714	7	0	1	70	0.93	0	NA	KC	CIN	1527.89	1592.66	0.321468	0.678532	1511.06	1609.49	21	36	0	0	4	No	0	0	80	28	38	0
2015_5	2015	2015-10-11	5	5	26.006	KAN	CHI	L 17-18	*	6	3	35	11.67	0	0.5	5.83	0	0	54	0.93	0	NA	KC	CHI	1511.06	1383.73	0.751591	0.248409	1499.64	1395.15	17	18	1	0	5	No	0	0	49	21	36	0
2015_6	2015	2015-10-18	6	6	26.013	KAN	MIN	L 10-16	*	7	5	88	17.6	0	0.714	12.57	0	0	51	0.82	0	NA	KC	MIN	1499.64	1504.92	0.400215	0.599785	1484.54	1520.01	10	16	0	0	6	No	0	0	35	17	18	0
2015_7	2015	2015-10-25	7	7	26.02	KAN	PIT	W 23-13	*	6	5	73	14.6	0	0.833	12.17	0	0	61	0.97	0	NA	KC	PIT	1484.54	1611.44	0.411857	0.588143	1513.57	1582.42	23	13	1	1	7	No	0	0	88	10	16	0
2015_8	2015	2015-11-01	8	8	26.027	KAN	DET	W 45-10	*	8	6	49	8.17	1	0.75	6.13	0	0	55	0.85	1	NA	KC	DET	1513.57	1432.11	0.615119	0.384881	1540.17	1405.51	45	10	0	1	8	No	0	0	73	23	13	1
2015_9	2015	2015-11-15	9	10	26.041	KAN	DEN	W 29-13	*	9	5	36	7.2	0	0.556	4	0	0	65	0.94	0	NA	KC	DEN	1540.17	1677.94	0.237355	0.762645	1587.77	1630.33	29	13	0	1	9	No	0	0	49	45	10	1
2015_10	2015	2015-11-22	10	11	26.048	KAN	SDG	W 33-3	*	7	5	46	9.2	0	0.714	6.57	0	0	63	1	0	NA	KC	LAC	1587.77	1419.78	0.644015	0.355985	1611.12	1396.43	33	3	0	1	10	No	0	0	36	29	13	1
2015_11	2015	2015-11-29	11	12	26.055	KAN	BUF	W 30-22	*	7	4	69	17.25	1	0.571	9.86	0	0	60	0.97	0	NA	KC	BUF	1611.12	1524.7	0.705088	0.294912	1623.25	1512.58	30	22	1	1	11	No	0	0	46	33	3	1
2015_12	2015	2015-12-06	12	13	26.062	KAN	OAK	W 34-20	*	3	2	42	21	0	0.667	14	0	1	48	0.94	0	NA	KC	OAK	1623.25	1425.86	0.681813	0.318187	1639.5	1409.6	34	20	0	1	12	No	0	0	69	30	22	1
2015_13	2015	2015-12-13	13	14	26.069	KAN	SDG	W 10-3	*	5	3	18	6	0	0.6	3.6	0	0	51	0.94	0	NA	KC	LAC	1639.5	1404.5	0.849023	0.150977	1645.03	1398.98	10	3	1	1	13	No	0	0	42	34	20	1
2015_14	2015	2015-12-20	14	15	26.076	KAN	BAL	W 34-14	*	7	6	73	12.17	0	0.857	10.43	0	0	48	0.86	0	NA	KC	BAL	1645.03	1469.77	0.653556	0.346444	1665.12	1449.68	34	14	0	1	14	No	0	0	18	10	3	1
2015_15	2015	2015-12-27	15	16	26.083	KAN	CLE	W 17-13	*	8	6	43	7.17	1	0.75	5.38	0	0	53	0.98	0	NA	KC	CLE	1665.12	1353.97	0.897086	0.102914	1667.95	1351.14	17	13	1	1	15	No	0	0	73	34	14	1
2015_16	2015	2016-01-03	16	17	26.09	KAN	OAK	W 23-17	*	2	1	10	10	0	0.5	5	0	0	62	0.95	0	NA	KC	OAK	1667.95	1435.07	0.847449	0.152551	1673.18	1429.84	23	17	1	1	16	No	0	0	43	17	13	1
2015_17	2015	2016-01-09	17	18	26.096	KAN	HOU	W 30-0	*	10	8	128	16	0	0.8	12.8	0	0	0.26		0	w	KC	HOU	1673.18	1532.06	0.607825	0.392175	1699.21	1506.02	30	0	0	1	17	No	0	0	10	23	17	1
2015_18	2015	2016-01-16	18	19	26.103	KAN	NWE	L 20-27	*	9	6	23	3.83	0	0.667	2.56	0	0	0.14		0	d	KC	NE	1699.21	1644.32	0.485453	0.514547	1679.11	1664.42	20	27	0	0	18	No	0	0	128	30	0	1
2016_1	2016	2016-09-11	1	1	26.342	KAN	SDG	W 33-27	*	7	6	74	12.33	0	0.857	10.57	0	0	62	0.87	0	NA	KC	LAC	1621.08	1438.44	0.8062	0.1938	1627.85	1431.66	33	27	1	1	1	No	0	0	NA	FirstGame	27	FirstGame
2016_2	2016	2016-09-18	2	2	26.349	KAN	HOU	L 12-19	*	7	5	34	6.8	0	0.714	4.86	0	0	55	0.86	0	NA	KC	HOU	1627.85	1519.85	0.561573	0.438427	1604.03	1543.67	12	19	0	0	2	No	0	0	74	33	27	1
2016_3	2016	2016-09-25	3	3	26.356	KAN	NYJ	W 24-3	*	7	6	89	14.83	1	0.857	12.71	0	0	58	0.92	0	NA	KC	NYJ	1604.03	1537.84	0.680319	0.319681	1622.68	1519.18	24	3	1	1	3	No	0	0	34	12	19	0
2016_4	2016	2016-10-02	4	4	26.363	KAN	PIT	L 14-43	*	8	5	23	4.6	1	0.625	2.88	0	0	71	0.95	0	NA	KC	PIT	1622.68	1595.58	0.445682	0.554318	1592.88	1625.38	14	43	0	0	4	No	0	0	89	24	3	1
2016_5	2016	2016-10-16	5	6	27.011	KAN	OAK	W 26-10	*	3	3	32	10.67	0	1	10.67	0	0	55	0.85	0	NA	KC	OAK	1592.88	1476.17	0.57387	0.42613	1616.47	1452.58	26	10	0	1	5	No	0	0	23	14	43	0
2016_6	2016	2016-10-23	6	7	27.018	KAN	NOR	W 27-21	*	3	2	24	12	0	0.667	8	0	0	47	0.9	0	NA	KC	NO	1616.47	1441.51	0.799207	0.200793	1623.52	1434.46	27	21	1	1	6	No	0	0	32	26	10	1
2016_7	2016	2016-10-30	7	8	27.025	KAN	IND	W 30-14	*	10	7	101	14.43	1	0.7	10.1	0	0	67	0.91	0	NA	KC	IND	1623.52	1473.86	0.619482	0.380518	1644.28	1453.09	30	14	0	1	7	No	0	0	24	27	21	1
2016_8	2016	2016-11-06	8	9	27.032	KAN	JAX	W 19-14	*	7	5	58	11.6	0	0.714	8.29	0	0	43	0.74	0	NA	KC	JAX	1644.28	1329.25	0.899134	0.100866	1647.36	1326.17	19	14	1	1	8	No	0	0	101	30	14	1
2016_9	2016	2016-11-13	9	10	27.039	KAN	CAR	W 20-17	*	6	3	31	10.33	0	0.5	5.17	0	0	61	0.95	0	NA	KC	CAR	1647.36	1568.2	0.520365	0.479635	1660.58	1554.99	20	17	0	1	9	No	0	0	58	19	14	1
2016_10	2016	2016-11-20	10	11	27.046	KAN	TAM	L 17-19	*	9	7	108	15.43	0	0.778	12	0	0	44	0.83	0	NA	KC	TB	1660.58	1435.17	0.841803	0.158197	1639.27	1456.48	17	19	1	0	10	No	0	0	31	20	17	1
2016_11	2016	2016-11-27	11	12	27.053	KAN	DEN	W 30-27	*	15	8	101	12.63	0	0.533	6.73	0	0	77	0.91	0	NA	KC	DEN	1639.27	1622.6	0.430887	0.569113	1655.4	1606.47	30	27	0	1	11	No	0	0	108	17	19	0
2016_12	2016	2016-12-04	12	13	27.06	KAN	ATL	W 29-28	*	8	8	140	17.5	0	1	17.5	0	0	39	0.8	0	NA	KC	ATL	1655.4	1578.68	0.516859	0.483141	1662.06	1572.02	29	28	0	1	12	No	0	0	101	30	27	1
2016_13	2016	2016-12-08	13	14	27.064	KAN	OAK	W 21-13	*	8	5	101	20.2	0	0.625	12.63	0	0	41	0.75	0	NA	KC	OAK	1662.06	1586.47	0.691967	0.308033	1674.79	1573.75	21	13	1	1	13	No	0	0	140	29	28	1
2016_14	2016	2016-12-18	14	15	27.074	KAN	TEN	L 17-19	*	5	3	41	13.67	0	0.6	8.2	0	0	49	0.84	0	NA	KC	TEN	1674.79	1435.29	0.852307	0.147693	1653.05	1457.03	17	19	1	0	14	No	0	0	101	21	13	1
2016_15	2016	2016-12-25	15	16	27.081	KAN	DEN	W 33-10	*	12	11	160	14.55	1	0.917	13.33	0	0	70	0.92	0	NA	KC	DEN	1653.05	1571.17	0.69962	0.30038	1670.95	1553.28	33	10	1	1	15	No	0	0	41	17	19	0
2016_16	2016	2017-01-01	16	17	27.088	KAN	SDG	W 37-27		2	1	8	8	0	0.5	4	0	0	47	0.77	0	NA	KC	LAC	1670.95	1414.05	0.751136	0.248864	1681.93	1403.07	37	27	0	1	16	No	0	0	160	33	10	1
2016_17	2016	2017-01-15	17	19	27.102	KAN	PIT	L 16-18	*	7	5	77	15.4	0	0.714	11	0	0	0		0	d	KC	PIT	1681.93	1647.73	0.638993	0.361007	1667.22	1662.44	16	18	1	0	17	No	0	0	8	37	27	1
2017_1	2017	2017-09-07	1	1	27.337	KAN	NWE	W 42-27	*	7	5	40	8	0	0.714	5.71	0	0	67	0.99	0	NA	KC	NE	1613.15	1687.4	0.309691	0.690309	1654.01	1646.53	42	27	0	1	1	No	0	0	NA	FirstGame	18	FirstGame
2017_2	2017	2017-09-17	2	2	27.347	KAN	PHI	W 27-20	*	10	8	103	12.88	1	0.8	10.3	0	0	51	0.96	0	NA	KC	PHI	1654.01	1542.72	0.733967	0.266033	1664.26	1532.48	27	20	1	1	2	No	0	0	40	42	27	1
2017_3	2017	2017-09-24	3	3	27.354	KAN	LAC	W 24-10	*	1	1	1	1	0	1	1	0	0	53	1	0	NA	KC	LAC	1664.26	1419.93	0.737357	0.262643	1677.41	1406.78	24	10	0	1	3	No	0	0	103	27	20	1
2017_4	2017	2017-10-02	4	4	27.362	KAN	WAS	W 29-20	*	8	7	111	15.86	1	0.875	13.88	0	0	71	0.93	0	NA	KC	WSH	1677.41	1525.66	0.776905	0.223095	1686.76	1516.31	29	20	1	1	4	No	0	0	1	24	10	1
2017_5	2017	2017-10-08	5	5	28.003	KAN	HOU	W 42-34	*	11	8	98	12.25	0	0.727	8.91	0	0	39	0.51	0	NA	KC	HOU	1686.76	1500.78	0.667401	0.332599	1700.62	1486.92	42	34	0	1	5	No	0	0	111	29	20	1
2017_6	2017	2017-10-15	6	6	28.01	KAN	PIT	L 13-19	*	7	4	37	9.25	0	0.571	5.29	0	0	52	0.96	0	NA	KC	PIT	1700.62	1558.41	0.767242	0.232758	1667.65	1591.37	13	19	1	0	6	No	0	0	98	42	34	1
2017_7	2017	2017-10-19	7	7	28.014	KAN	OAK	L 30-31	*	5	4	33	8.25	1	0.8	6.6	0	0	58	0.94	0	NA	KC	OAK	1667.65	1477.24	0.67303	0.32697	1657.76	1487.14	30	31	0	0	7	No	0	0	37	13	19	0
2017_8	2017	2017-10-30	8	8	28.025	KAN	DEN	W 29-19	*	10	7	133	19	1	0.7	13.3	0	0	58	0.94	0	NA	KC	DEN	1657.76	1498.51	0.784296	0.215704	1667.15	1489.12	29	19	1	1	8	No	0	0	33	30	31	0
2017_9	2017	2017-11-05	9	9	28.031	KAN	DAL	L 17-28	*	9	7	73	10.43	1	0.778	8.11	0	0	54	0.95	0	NA	KC	DAL	1667.15	1585.1	0.524512	0.475488	1640.88	1611.37	17	28	0	0	9	No	0	0	133	29	19	1
2017_10	2017	2017-11-19	10	11	28.045	KAN	NYG	L 9-12	*	14	8	109	13.63	0	0.571	7.79	0	0	74	0.99	0	NA	KC	NYG	1640.88	1387.71	0.747096	0.252904	1618.22	1410.36	9	12	0	0	10	No	0	0	73	17	28	0
2017_11	2017	2017-11-26	11	12	28.052	KAN	BUF	L 10-16	*	4	3	39	13	0	0.75	9.75	0	0	56	0.97	0	NA	KC	BUF	1618.22	1461.72	0.781609	0.218391	1584.4	1495.55	10	16	1	0	11	No	0	0	109	9	12	0
2017_12	2017	2017-12-03	12	13	28.059	KAN	NYJ	L 31-38	*	8	4	94	23.5	2	0.5	11.75	0	0	42	0.91	0	NA	KC	NYJ	1584.4	1431.03	0.624495	0.375505	1557.34	1458.09	31	38	0	0	12	No	0	0	39	10	16	0
2017_13	2017	2017-12-10	13	14	28.066	KAN	OAK	W 26-15	*	13	7	74	10.57	0	0.538	5.69	0	0	69	0.92	0	NA	KC	OAK	1557.34	1498.02	0.671648	0.328352	1572.79	1482.57	26	15	1	1	13	No	0	0	94	31	38	0
2017_14	2017	2017-12-16	14	15	28.072	KAN	LAC	W 30-13	*	7	6	46	7.67	0	0.857	6.57	0	0	60	0.91	0	NA	KC	LAC	1572.79	1551.49	0.621692	0.378308	1593.83	1530.45	30	13	1	1	14	No	0	0	74	26	15	1
2017_15	2017	2017-12-24	15	16	28.08	KAN	MIA	W 29-13	*	8	4	47	11.75	1	0.5	5.88	0	0	68	0.86	0	NA	KC	MIA	1593.83	1454.66	0.764104	0.235896	1606.06	1442.43	29	13	1	1	15	No	0	0	46	30	13	1
2017_16	2017	2017-12-31		17		KAN	DEN	W 27-24	Inactive	Inactive	Inactive	Inactive	Inactive	Inactive	Inactive	Inactive	Inactive	Inactive	Inactive	Inactive	0	NA	KC	DEN	1606.06	1432.04	0.651946	0.348054	1615.26	1422.84	27	24	0	1	16	No	0	0	47	29	13	1
2017_17	2017	2018-01-06	17	18	28.093	KAN	TEN	L 21-22	*	4	4	66	16.5	1	1	16.5	0	0	0		0	w	KC	TEN	1615.26	1487.94	0.751576	0.248424	1603.84	1499.36	21	22	1	0	17	No	0	0	NA	27	24	1
2018_1	2018	2018-09-09	1	1	28.339	KAN	LAC	W 38-28	*	6	1	6	6	0	0.167	1	0	0	56	1	0	NA	KC	LAC	1570.89	1544.92	0.444067	0.555933	1598.04	1517.78	38	28	0	1	1	No	0	0	NA	FirstGame	22	FirstGame
2018_2	2018	2018-09-16	2	2	28.346	KAN	PIT	W 42-37	*	10	7	109	15.57	2	0.7	10.9	0	0	57	0.98	0	NA	KC	PIT	1598.04	1587	0.422964	0.577036	1619.23	1565.8	42	37	0	1	2	No	0	0	6	38	28	1
2018_3	2018	2018-09-23	3	3	28.353	KAN	SFO	W 38-27	*	10	8	114	14.25	0	0.8	11.4	0	0	71	0.95	0	NA	KC	SF	1619.23	1471.13	0.773247	0.226753	1629.51	1460.85	38	27	1	1	3	No	0	0	109	42	37	1
2018_4	2018	2018-10-01	4	4	28.361	KAN	DEN	W 27-23	*	12	7	78	11.14	1	0.583	6.5	0	0	73	0.94	0	NA	KC	DEN	1629.51	1454.45	0.653295	0.346705	1640.14	1443.82	27	23	0	1	4	No	0	0	114	38	27	1
2018_5	2018	2018-10-07	5	5	29.002	KAN	JAX	W 30-14	*	8	5	100	20	0	0.625	12.5	0	0	66	0.94	0	NA	KC	JAX	1640.14	1570.6	0.684487	0.315513	1656.98	1553.75	30	14	1	1	5	No	0	0	78	27	23	1
2018_6	2018	2018-10-14	6	6	29.009	KAN	NWE	L 40-43	*	9	5	61	12.2	0	0.556	6.78	0	0	51	0.94	0	NA	KC	NE	1656.98	1617.4	0.463486	0.536514	1644.28	1630.11	40	43	0	0	6	No	0	0	100	30	14	1
2018_7	2018	2018-10-21	7	7	29.016	KAN	CIN	W 45-10	*	5	5	95	19	0	1	19	0	0	60	0.86	0	NA	KC	CIN	1644.28	1511.6	0.757306	0.242694	1660.24	1495.64	45	10	1	1	7	No	0	0	61	40	43	0
2018_8	2018	2018-10-28	8	8	29.023	KAN	DEN	W 30-23	*	10	6	79	13.17	1	0.6	7.9	0	0	55	0.95	0	NA	KC	DEN	1660.24	1456.13	0.824789	0.175211	1666.73	1449.64	30	23	1	1	8	No	0	0	95	45	10	1
2018_9	2018	2018-11-04	9	9	29.03	KAN	CLE	W 37-21	*	9	7	99	14.14	2	0.778	11	0	0	60	0.95	0	NA	KC	CLE	1666.73	1313.1	0.840439	0.159561	1674.73	1305.11	37	21	0	1	9	No	0	0	79	30	23	1
2018_10	2018	2018-11-11	10	10	29.037	KAN	ARI	W 26-14	*	7	6	46	7.67	0	0.857	6.57	0	1	58	0.98	0	NA	KC	ARI	1674.73	1392.24	0.880825	0.119175	1680.01	1386.96	26	14	1	1	10	No	0	0	99	37	21	1
2018_11	2018	2018-11-19	11	11	29.045	KAN	LAR	L 51-54	*	15	10	127	12.7	1	0.667	8.47	0	0	72	1	0	NA	KC	LAR	1680.01	1642.47	0.460557	0.539443	1667.39	1655.08	51	54	0	0	11	No	0	0	46	26	14	1
2018_12	2018	2018-12-02	12	13	29.058	KAN	OAK	W 40-33	*	13	12	168	14	2	0.923	12.92	0	1	69	0.97	0	NA	KC	OAK	1667.39	1329.09	0.828251	0.171749	1673.75	1322.73	40	33	0	1	12	No	0	0	127	51	54	0
2018_13	2018	2018-12-09	13	14	29.065	KAN	BAL	W 27-24	*	9	7	77	11	1	0.778	8.56	0	0	85	0.99	0	NA	KC	BAL	1673.75	1585.45	0.707329	0.292671	1681.33	1577.86	27	24	1	1	13	No	0	0	168	40	33	1
2018_14	2018	2018-12-13	14	15	29.069	KAN	LAC	L 28-29	*	9	7	61	8.71	0	0.778	6.78	0	0	60	1	0	NA	KC	LAC	1681.33	1631.33	0.65971	0.34029	1671.68	1640.98	28	29	1	0	14	No	0	0	77	27	24	1
2018_15	2018	2018-12-23	15	16	29.079	KAN	SEA	L 31-38	*	9	5	54	10.8	0	0.556	6	0	0	60	0.98	0	NA	KC	SEA	1671.68	1579.86	0.538525	0.461475	1649.01	1602.53	31	38	0	0	15	No	0	0	61	28	29	0
2018_16	2018	2018-12-30	16	17	29.086	KAN	OAK	W 35-3	*	9	5	62	12.4	0	0.556	6.89	0	0	40	0.74	0	NA	KC	OAK	1649.01	1362.71	0.883113	0.116887	1656.06	1355.66	35	3	1	1	16	No	0	0	54	31	38	0
2018_17	2018	2019-01-12	17	19	29.099	KAN	IND	W 31-13	*	10	7	108	15.43	0	0.7	10.8	0	0	0		0	d	KC	IND	1656.06	1608.34	0.656753	0.343247	1675.29	1589.11	31	13	1	1	17	No	0	0	62	35	3	1
2018_18	2018	2019-01-20	18	20	29.107	KAN	NWE	L 31-37	*	5	3	23	7.67	1	0.6	4.6	0	0	0		0	c	KC	NE	1675.29	1661.67	0.611248	0.388752	1650.62	1686.34	31	37	1	0	18	No	0	0	108	31	13	1
2019_1	2019	2019-09-08	1	1	29.338	KAN	JAX	W 40-26	*	8	3	88	29.33	0	0.375	11	0	0	50	0.74	0	NA	KC	JAX	1602.08	1455.25	0.61563	0.38437	1622.15	1435.18	40	26	0	1	1	No	0	0	NA	FirstGame	37	FirstGame
2019_2	2019	2019-09-15	2	2	29.345	KAN	OAK	W 28-10	*	9	7	107	15.29	1	0.778	11.89	0	0	64	0.85	0	NA	KC	OAK	1622.15	1425.87	0.680418	0.319582	1639.91	1408.11	28	10	0	1	2	No	0	0	88	40	26	1
2019_3	2019	2019-09-22	3	3	29.352	KAN	BAL	W 33-28	*	8	7	89	12.71	0	0.875	11.13	0	0	63	0.93	0	NA	KC	BAL	1639.91	1604.36	0.640792	0.359208	1652.22	1592.05	33	28	1	1	3	No	0	0	107	28	10	1
2019_4	2019	2019-09-29	4	4	29.359	KAN	DET	W 34-30	*	8	7	85	12.14	0	0.875	10.63	0	0	66	0.97	0	NA	KC	DET	1652.22	1524.82	0.58885	0.41115	1665.09	1511.95	34	30	0	1	4	No	0	0	89	33	28	1
2019_5	2019	2019-10-06	5	5	30.001	KAN	IND	L 13-19	*	10	4	70	17.5	0	0.4	7	0	0	56	0.92	0	NA	KC	IND	1665.09	1532.62	0.757076	0.242924	1632.72	1564.99	13	19	1	0	5	No	0	0	85	34	30	1
2019_6	2019	2019-10-13	6	6	30.008	KAN	HOU	L 24-31	*	6	4	58	14.5	0	0.667	9.67	0	0	53	0.96	0	NA	KC	HOU	1632.72	1538.05	0.714858	0.285142	1600.66	1570.11	24	31	1	0	6	No	0	0	70	13	19	0
2019_7	2019	2019-10-17	7	7	30.012	KAN	DEN	W 30-6	*	8	6	44	7.33	0	0.75	5.5	0	0	55	0.9	0	NA	KC	DEN	1600.66	1462.16	0.604224	0.395776	1625.32	1437.51	30	6	0	1	7	No	0	0	58	24	31	0
2019_8	2019	2019-10-27	8	8	30.022	KAN	GNB	L 24-31	*	8	4	63	15.75	1	0.5	7.88	0	0	59	1	0	NA	KC	GB	1625.32	1555.82	0.684431	0.315569	1595	1586.14	24	31	1	0	8	No	0	0	44	30	6	1
2019_9	2019	2019-11-03	9	9	30.029	KAN	MIN	W 26-23	*	9	7	62	8.86	0	0.778	6.89	0	0	57	0.97	0	NA	KC	MIN	1595	1618.16	0.559915	0.440085	1606.97	1606.19	26	23	1	1	9	No	0	0	63	24	31	0
2019_10	2019	2019-11-10	10	10	30.036	KAN	TEN	L 32-35	*	7	7	75	10.71	1	1	10.71	0	0	78	0.95	0	NA	KC	TEN	1606.97	1488.97	0.575695	0.424305	1590.62	1505.32	32	35	0	0	10	No	0	0	62	26	23	1
2019_11	2019	2019-11-18	11	11	30.044	KAN	LAC	W 24-17	*	10	7	92	13.14	1	0.7	9.2	0	0	64	0.96	1	NA	KC	LAC	1590.62	1523.46	0.595457	0.404543	1606.94	1507.14	24	17	0	1	11	No	0	0	75	32	35	0
2019_12	2019	2019-12-01	12	13	30.057	KAN	OAK	W 40-9	*	9	5	90	18	0	0.556	10	0	0	59	0.91	0	NA	KC	OAK	1606.94	1431.38	0.799763	0.200237	1619.45	1418.87	40	9	1	1	12	No	0	0	92	24	17	1
2019_13	2019	2019-12-08	13	14	30.064	KAN	NWE	W 23-16	*	9	7	66	9.43	0	0.778	7.33	1	1	76	0.99	0	NA	KC	NE	1619.45	1691.68	0.312183	0.687817	1649.96	1661.17	23	16	0	1	13	No	0	0	90	40	9	1
2019_14	2019	2019-12-15	14	15	30.071	KAN	DEN	W 23-3	*	13	11	142	12.91	0	0.846	10.92	0	0	62	0.91	0	NA	KC	DEN	1649.96	1486.37	0.788492	0.211508	1661.63	1474.71	23	3	1	1	14	No	0	0	66	23	16	1
2019_15	2019	2019-12-22	15	16	30.078	KAN	CHI	W 26-3	*	9	8	74	9.25	1	0.889	8.22	0	0	61	0.88	0	NA	KC	CHI	1661.63	1543.69	0.575609	0.424391	1687.97	1517.34	26	3	0	1	15	No	0	0	142	23	3	1
2019_16	2019	2019-12-29	16	17	30.085	KAN	LAC	W 31-21	*	5	3	24	8	0	0.6	4.8	0	0	48	0.88	0	NA	KC	LAC	1687.97	1459.69	0.843997	0.156003	1694.57	1453.09	31	21	1	1	16	No	0	0	74	26	3	1
2019_17	2019	2020-01-12	17	19	30.099	KAN	HOU	W 51-31	*	12	10	134	13.4	3	0.833	11.17	0	0	0		0	d	KC	HOU	1694.57	1552.35	0.767256	0.232744	1707.52	1539.4	51	31	1	1	17	No	0	0	24	31	21	1
2019_18	2019	2020-01-19	18	20	30.106	KAN	TEN	W 35-24	*	4	3	30	10	0	0.75	7.5	0	0	0		0	c	KC	TEN	1707.52	1662.58	0.653145	0.346855	1723.94	1646.16	35	24	1	1	18	No	0	0	134	51	31	1
2019_19	2019	2020-02-02	19	21	30.12	KAN	SFO	W 31-20	*	6	6	43	7.17	1	1	7.17	0	0	0		1	s	KC	SF	1723.94	1674.01	0.57137	0.42863	1744.77	1653.18	31	20	0	1	19	No	0	0	30	35	24	1
2020_1	2020	2020-09-10	1	1	30.341	KAN	HOU	W 34-20	*	6	6	50	8.33	1	1	8.33	0	0	61	0.88	0	NA	KC	HOU	1664.85	1527.93	0.761756	0.238244	1676.67	1516.11	34	20	1	1	1	No	0	0	NA	FirstGame	20	FirstGame
2020_2	2020	2020-09-20	2	2	30.351	KAN	LAC	W 23-20	*	14	9	90	10	1	0.643	6.43	0	0	74	0.96	0	NA	KC	LAC	1676.67	1483.21	0.676872	0.323128	1685.13	1474.75	23	20	0	1	2	No	0	0	50	34	20	1
2020_3	2020	2020-09-28	3	3	30.359	KAN	BAL	W 34-20	*	7	6	87	14.5	0	0.857	12.43	0	0	61	0.81	0	NA	KC	BAL	1685.13	1672.27	0.425525	0.574475	1717	1640.4	34	20	0	1	3	No	0	0	90	23	20	1
2020_4	2020	2020-10-05	4	4	31	KAN	NWE	W 26-10	*	7	3	70	23.33	0	0.429	10	0	0	43	0.77	0	NA	KC	NE	1717	1591.22	0.749927	0.250073	1730.04	1578.18	26	10	1	1	4	No	0	0	87	34	20	1
2020_5	2020	2020-10-11	5	5	31.006	KAN	LVR	L 32-40	*	12	8	108	13.5	1	0.667	9	0	0	64	0.89	0	NA	KC	OAK	1730.04	1452.73	0.877664	0.122336	1684.36	1498.41	32	40	1	0	5	No	0	0	70	26	10	1
2020_6	2020	2020-10-19	6	6	31.014	KAN	BUF	W 26-17	*	7	5	65	13	2	0.714	9.29	0	1	65	0.89	0	NA	KC	BUF	1684.36	1549.66	0.598988	0.401012	1702.26	1531.76	26	17	0	1	6	No	0	0	108	32	40	0
2020_7	2020	2020-10-25	7	7	31.02	KAN	DEN	W 43-16	*	3	3	31	10.33	0	1	10.33	0	0	40	0.78	0	NA	KC	DEN	1702.26	1497	0.691561	0.308439	1721.59	1477.68	43	16	0	1	7	No	0	0	65	26	17	1
2020_8	2020	2020-11-01	8	8	31.027	KAN	NYJ	W 35-9	*	12	8	109	13.63	1	0.667	9.08	0	0	50	0.76	0	NA	KC	NYJ	1721.59	1317.57	0.937021	0.0629795	1725.01	1314.15	35	9	1	1	8	No	0	0	31	43	16	1
2020_9	2020	2020-11-08	9	9	31.034	KAN	CAR	W 33-31	*	12	10	159	15.9	0	0.833	13.25	0	0	57	0.92	0	NA	KC	CAR	1725.01	1412.8	0.897651	0.102349	1726.93	1410.88	33	31	1	1	9	No	0	0	109	35	9	1
2020_10	2020	2020-11-22	10	11	31.048	KAN	LVR	W 35-31	*	10	8	127	15.88	1	0.8	12.7	0	0	69	0.88	0	NA	KC	OAK	1726.93	1538.94	0.669962	0.330038	1736.99	1528.87	35	31	0	1	10	No	0	0	159	33	31	1
2020_11	2020	2020-11-29	11	12	31.055	KAN	TAM	W 27-24	*	8	8	82	10.25	0	1	10.25	0	0	68	0.86	0	NA	KC	TB	1736.99	1575.11	0.635915	0.364085	1746.66	1565.44	27	24	0	1	11	No	0	0	127	35	31	1
2020_12	2020	2020-12-06	12	13	31.062	KAN	DEN	W 22-16	*	12	8	136	17	1	0.667	11.33	0	0	57	0.89	0	NA	KC	DEN	1746.66	1450.09	0.889077	0.110923	1750.37	1446.38	22	16	1	1	12	No	0	0	82	27	24	1
2020_13	2020	2020-12-13	13	14	31.069	KAN	MIA	W 33-27	*	10	8	136	17	1	0.8	13.6	0	0	56	0.9	0	NA	KC	MIA	1750.37	1549.24	0.686456	0.313544	1761.86	1537.75	33	27	0	1	13	No	0	0	136	22	16	1
2020_14	2020	2020-12-20	14	15	31.076	KAN	NOR	W 32-29	*	12	8	68	8.5	1	0.667	5.67	0	0	78	0.8	0	NA	KC	NO	1761.86	1683.74	0.518867	0.481133	1775.12	1670.48	32	29	0	1	14	No	0	0	136	33	27	1
2020_15	2020	2020-12-27	15	16	31.083	KAN	ATL	W 17-14	*	13	7	98	14	1	0.538	7.54	0	0	56	0.84	0	NA	KC	ATL	1775.12	1490.08	0.88236	0.11764	1777.93	1487.27	17	14	1	1	15	No	0	0	68	32	29	1
2020_16	2020	2021-01-03	16	17		KAN	LAC	L 21-38	Did Not Play	Did Not Play	Did Not Play	Did Not Play	Did Not Play	Did Not Play	Did Not Play	Did Not Play	Did Not Play	Did Not Play	Did Not Play	Did Not Play	0	NA	KC	LAC	1777.93	1427.64	0.916111	0.0838893	1712.65	1492.92	21	38	1	0	16	No	0	0	98	17	14	1
2020_17	2020	2021-01-17	17	19	31.104	KAN	CLE	W 22-17	*	10	8	109	13.63	1	0.8	10.9	0	0	0		0	d	KC	CLE	1712.65	1552.01	0.785647	0.214353	1719.62	1545.05	22	17	1	1	17	No	0	0	NA	21	38	0
2020_18	2020	2021-01-24	18	20	31.111	KAN	BUF	W 38-24	*	15	13	118	9.08	2	0.867	7.87	0	0	0		0	c	KC	BUF	1719.62	1719.97	0.591972	0.408028	1741.09	1698.51	38	24	1	1	18	No	0	0	109	22	17	1
2020_19	2020	2021-02-07	19	21	31.125	KAN	TAM	L 9-31	*	15	10	133	13.3	0	0.667	8.87	0	0	0		1	s	KC	TB	1741.09	1703.3	0.554162	0.445838	1712.54	1731.85	9	31	0	0	19	No	0	0	118	38	24	1
2021_1	2021	2021-09-12	1	1	31.342	KAN	CLE	W 33-29	*	7	6	76	12.67	2	0.857	10.86	0	0	55	0.85	0	NA	KC	CLE	1643.36	1531.7	0.734376	0.265624	1651.27	1523.78	33	29	1	1	1	No	0	0	NA	FirstGame	31	FirstGame
2021_2	2021	2021-09-19	2	2	31.349	KAN	BAL	L 35-36	*	8	7	109	15.57	1	0.875	13.63	0	0	44	0.86	0	NA	KC	BAL	1651.27	1581.9	0.506294	0.493706	1644.24	1588.93	35	36	0	0	2	No	0	0	76	33	29	1
2021_3	2021	2021-09-26	3	3	31.356	KAN	LAC	L 24-30	*	11	7	104	14.86	0	0.636	9.45	0	0	69	0.87	0	NA	KC	LAC	1644.24	1494.7	0.77469	0.22531	1610.83	1528.11	24	30	1	0	3	No	0	0	109	35	36	0
2021_4	2021	2021-10-03	4	4	31.363	KAN	PHI	W 42-30	*	6	4	23	5.75	0	0.667	3.83	0	0	59	0.88	0	NA	KC	PHI	1610.83	1429.4	0.661555	0.338445	1627.32	1412.91	42	30	0	1	4	No	0	0	104	24	30	0
2021_5	2021	2021-10-10	5	5	32.005	KAN	BUF	L 20-38	*	10	6	57	9.5	1	0.6	5.7	0	0	75	0.87	0	NA	KC	BUF	1627.32	1657.52	0.54992	0.45008	1594.42	1690.42	20	38	1	0	5	No	0	0	23	42	30	1
2021_6	2021	2021-10-17	6	6	32.012	KAN	WAS	W 31-13	*	11	8	99	12.38	0	0.727	9	0	0	67	0.82	0	NA	KC	WSH	1594.42	1439.86	0.626104	0.373896	1615.57	1418.7	31	13	0	1	6	No	0	0	57	20	38	0
2021_7	2021	2021-10-24	7	7	32.019	KAN	TEN	L 3-27	*	12	7	65	9.29	0	0.583	5.42	0	0	53	0.74	0	NA	KC	TEN	1615.57	1556.86	0.490955	0.509045	1584.06	1588.38	3	27	0	0	7	No	0	0	99	31	13	1
2021_8	2021	2021-11-01	8	8	32.027	KAN	NYG	W 20-17	*	6	4	27	6.75	0	0.667	4.5	0	1	74	0.91	0	NA	KC	NYG	1584.06	1411.67	0.796815	0.203185	1589.14	1406.59	20	17	1	1	8	No	0	0	65	3	27	0
2021_9	2021	2021-11-07	9	9	32.033	KAN	GNB	W 13-7	*	8	5	68	13.6	1	0.625	8.5	0	0	56	0.86	0	NA	KC	GB	1589.14	1675.33	0.469552	0.530448	1609.99	1654.48	13	7	1	1	9	No	0	0	27	20	17	1
2021_10	2021	2021-11-14	10	10	32.04	KAN	LVR	W 41-14	*	10	8	119	14.88	0	0.8	11.9	0	0	58	0.76	0	NA	KC	OAK	1609.99	1500.81	0.563229	0.436771	1638.52	1472.28	41	14	0	1	10	No	0	0	68	13	7	1
2021_11	2021	2021-11-21	11	11	32.047	KAN	DAL	W 19-9	*	8	5	74	14.8	0	0.625	9.25	1	0	59	0.87	0	NA	KC	DAL	1638.52	1544.71	0.713859	0.286141	1651.32	1531.91	19	9	1	1	11	No	0	0	119	41	14	1
2021_12	2021	2021-12-05	12	13	32.061	KAN	DEN	W 22-9	*	8	3	27	9	0	0.375	3.38	0	0	44	0.77	0	NA	KC	DEN	1651.32	1477.55	0.798099	0.201901	1660.93	1467.94	22	9	1	1	12	No	0	0	74	19	9	1
2021_13	2021	2021-12-12	13	14	32.068	KAN	LVR	W 48-9	*	4	3	27	9	0	0.75	6.75	0	0	49	0.74	0	NA	KC	OAK	1660.93	1444.9	0.834489	0.165511	1671.76	1434.07	48	9	1	1	13	No	0	0	27	22	9	1
2021_14	2021	2021-12-16	14	15	32.072	KAN	LAC	W 34-28	*	13	10	191	19.1	2	0.769	14.69	0	0	56	0.78	0	NA	KC	LAC	1671.76	1550.37	0.580455	0.419545	1687.68	1534.45	34	28	0	1	14	No	0	0	27	48	9	1
2021_15	2021	2021-12-26	15	16		KAN	PIT	W 36-10	Inactive	Inactive	Inactive	Inactive	Inactive	Inactive	Inactive	Inactive	Inactive	Inactive	Inactive	Inactive	0	NA	KC	PIT	1687.68	1495.71	0.814457	0.185543	1698.63	1484.76	36	10	1	1	15	No	0	0	191	34	28	1
2021_16	2021	2022-01-02	16	17	32.089	KAN	CIN	L 31-34	*	7	5	25	5	1	0.714	3.57	0	0	48	0.79	0	NA	KC	CIN	1698.63	1535.65	0.63738	0.36262	1680.14	1554.15	31	34	0	0	16	No	0	0	NA	36	10	1
2021_17	2021	2022-01-08	17	18	32.095	KAN	DEN	W 28-24	*	5	4	34	8.5	1	0.8	6.8	0	0	60	0.77	0	NA	KC	DEN	1680.14	1425.66	0.748522	0.251478	1687.59	1418.2	28	24	0	1	17	No	0	0	25	31	34	0
2021_18	2021	2022-01-16	18	19	32.103	KAN	PIT	W 42-21	*	7	5	108	21.6	1	0.714	15.43	0	0	0		0	w	KC	PIT	1687.59	1524.59	0.787922	0.212078	1699.47	1512.72	42	21	1	1	18	No	0	0	34	28	24	1
2021_19	2021	2022-01-23	19	20	32.11	KAN	BUF	W 42-36	*	9	8	96	12	1	0.889	10.67	0	0	0		0	d	KC	BUF	1699.47	1683.33	0.614689	0.385311	1713.93	1668.87	42	36	1	1	19	No	0	0	108	42	21	1
2021_20	2021	2022-01-30	20	21	32.117	KAN	CIN	L 24-27	*	11	10	95	9.5	1	0.909	8.64	0	0	0		0	c	KC	CIN	1713.93	1569.5	0.769519	0.230481	1690.35	1593.08	24	27	1	0	20	No	0	0	96	42	36	1
2022_1	2022	2022-09-11	1	1	32.341	KAN	ARI	W 44-21	*	9	8	121	15.13	1	0.889	13.44	0	0	45	0.64	0	NA	KC	ARI	1628.57	1501.69	0.58812	0.41188	1654.03	1476.23	44	21	0	1	1	No	0	0	NA	FirstGame	27	FirstGame
2022_2	2022	2022-09-15	2	2	32.345	KAN	LAC	W 27-24	*	7	5	51	10.2	0	0.714	7.29	0	0	51	0.89	0	NA	KC	LAC	1654.03	1518.78	0.760011	0.239989	1660.13	1512.68	27	24	1	1	2	No	0	0	121	44	21	1
2022_3	2022	2022-09-25	3	3	32.355	KAN	IND	L 17-20	*	8	4	58	14.5	1	0.5	7.25	0	0	56	0.89	0	NA	KC	IND	1660.13	1493.18	0.642642	0.357358	1641.45	1511.87	17	20	0	0	3	No	0	0	51	27	24	1
2022_4	2022	2022-10-02	4	4	32.362	KAN	TAM	W 41-31	*	10	9	92	10.22	1	0.9	9.2	0	0	65	0.81	0	NA	KC	TB	1641.45	1645.31	0.40217	0.59783	1671.04	1615.72	41	31	0	1	4	No	0	0	58	17	20	0
2022_5	2022	2022-10-10	5	5	33.005	KAN	LVR	W 30-29	*	8	7	25	3.57	4	0.875	3.13	0	0	56	0.78	0	NA	KC	OAK	1671.04	1468.39	0.82357	0.17643	1673.22	1466.21	30	29	1	1	5	No	0	0	92	41	31	1
2022_6	2022	2022-10-16	6	6	33.011	KAN	BUF	L 20-24	*	10	8	108	13.5	0	0.8	10.8	0	0	52	0.78	0	NA	KC	BUF	1673.22	1680.55	0.582245	0.417755	1653.98	1699.8	20	24	1	0	6	No	0	0	25	30	29	1
2022_7	2022	2022-10-23	7	7	33.018	KAN	SFO	W 44-23	*	8	6	98	16.33	0	0.75	12.25	0	0	50	0.78	0	NA	KC	SF	1653.98	1571.92	0.52453	0.47547	1683.15	1542.75	44	23	0	1	7	No	0	0	108	20	24	0
2022_8	2022	2022-11-06	8	9	33.032	KAN	TEN	W 20-17	*	17	10	106	10.6	0	0.588	6.24	0	0	83	0.83	0	NA	KC	TEN	1683.15	1595.13	0.706992	0.293008	1690.74	1587.54	20	17	1	1	8	No	0	0	98	44	23	1
2022_9	2022	2022-11-13	9	10	33.039	KAN	JAX	W 27-17	*	7	6	81	13.5	1	0.857	11.57	0	0	46	0.73	0	NA	KC	JAX	1690.74	1381.86	0.895876	0.104124	1695.01	1377.59	27	17	1	1	9	No	0	0	106	20	17	1
2022_10	2022	2022-11-20	10	11	33.046	KAN	LAC	W 30-27	*	10	6	115	19.17	3	0.6	11.5	0	0	51	0.78	0	NA	KC	LAC	1695.01	1477.65	0.706209	0.293791	1702.63	1470.03	30	27	0	1	10	No	0	0	81	27	17	1
2022_11	2022	2022-11-27	11	12	33.053	KAN	LAR	W 26-10	*	8	4	57	14.25	1	0.5	7.13	0	0	63	0.83	0	NA	KC	LAR	1702.63	1457.6	0.856269	0.143731	1709.77	1450.47	26	10	1	1	11	No	0	0	115	30	27	1
2022_12	2022	2022-12-04	12	13	33.06	KAN	CIN	L 24-27	*	6	4	56	14	0	0.667	9.33	0	1	45	0.82	0	NA	KC	CIN	1709.77	1606.78	0.554446	0.445554	1694.12	1622.43	24	27	0	0	12	No	0	0	57	26	10	1
2022_13	2022	2022-12-11	13	14	33.067	KAN	DEN	W 34-28	*	9	4	71	17.75	0	0.444	7.89	0	0	55	0.81	0	NA	KC	DEN	1694.12	1362.98	0.822307	0.177693	1700.29	1356.81	34	28	0	1	13	No	0	0	56	24	27	0
2022_14	2022	2022-12-18	14	15	33.074	KAN	HOU	W 30-24	*	10	10	105	10.5	0	1	10.5	0	0	58	0.75	0	NA	KC	HOU	1700.29	1295.57	0.876058	0.123942	1704.47	1291.39	30	24	0	1	14	No	0	0	71	34	28	1
2022_15	2022	2022-12-24	15	16	33.08	KAN	SEA	W 24-10	*	8	6	113	18.83	0	0.75	14.13	0	0	43	0.81	0	NA	KC	SEA	1704.47	1491.79	0.831806	0.168194	1712.56	1483.7	24	10	1	1	15	No	0	0	105	30	24	1
2022_16	2022	2023-01-01	16	17	33.088	KAN	DEN	W 27-24	*	10	7	43	6.14	0	0.7	4.3	0	0	52	0.87	0	NA	KC	DEN	1712.56	1356.25	0.918733	0.0812671	1714.45	1354.36	27	24	1	1	16	No	0	0	113	24	10	1
2022_17	2022	2023-01-07	17	18	33.094	KAN	LVR	W 31-13	*	7	6	38	6.33	0	0.857	5.43	0	0	43	0.73	0	NA	KC	OAK	1714.45	1479.5	0.72677	0.27323	1729.39	1464.57	31	13	0	1	17	No	0	0	43	27	24	1
2022_18	2022	2023-01-21	18	20	33.108	KAN	JAX	W 27-20	*	17	14	98	7	2	0.824	5.76	0	0	0		0	d	KC	JAX	1729.39	1523.03	0.826652	0.173348	1735.8	1516.61	27	20	1	1	18	No	0	0	38	31	13	1
2022_19	2022	2023-01-29	19	21	33.116	KAN	CIN	W 23-20	*	8	7	78	11.14	1	0.875	9.75	0	0	0		0	c	KC	CIN	1735.8	1729.67	0.600966	0.399034	1746.52	1718.95	23	20	1	1	19	No	0	0	98	27	20	1
2022_20	2022	2023-02-12	20	22	33.13	KAN	PHI	W 38-35	*	6	6	81	13.5	1	1	13.5	0	0	0		1	s	KC	PHI	1746.52	1657.91	0.624824	0.375176	1756.52	1647.91	38	35	0	1	20	No	0	0	78	23	20	1
2023_1	2023	2023-09-07	1	1		KAN	DET	L 20-21	Inactive	Inactive	Inactive	Inactive	Inactive	Inactive	Inactive	Inactive	Inactive	Inactive	Inactive	Inactive	0	NA	KC	DET	1672.68	1507.6	0.789925	0.210075	1660.45	1519.83	20	21	1	0	1	No	1	0	NA	FirstGame	35	FirstGame
2023_2	2023	2023-09-17	2	2	33.347	KAN	JAX	W 17-9	*	9	4	26	6.5	1	0.444	2.89	0	0	43	0.64	0	NA	KC	JAX	1660.45	1534.2	0.587242	0.412758	1678.1	1516.56	17	9	0	1	2	No	1	0	NA	20	21	0
2023_3	2023	2023-09-24	3	3	33.354	KAN	CHI	W 41-10	*	8	7	69	9.86	1	0.875	8.63	0	0	47	0.61	0	NA	KC	CHI	1678.1	1349.84	0.905833	0.0941665	1683.64	1344.3	41	10	1	1	3	Yes	1	1	26	17	9	1
2023_4	2023	2023-10-01	4	4	33.361	KAN	NYJ	W 23-20	*	9	6	60	10	0	0.667	6.67	0	0	55	0.79	0	NA	KC	NYJ	1683.64	1427.82	0.749961	0.250039	1690.02	1421.44	23	20	0	1	4	Yes	1	1	69	41	10	1
2023_5	2023	2023-10-08	5	5	34.003	KAN	MIN	W 27-20	*	11	10	67	6.7	1	0.909	6.09	0	0	39	0.59	0	NA	KC	MIN	1690.02	1496.19	0.677336	0.322664	1702.69	1483.52	27	20	0	1	5	No	1	0	60	23	20	1
2023_6	2023	2023-10-12	6	6	34.007	KAN	DEN	W 19-8	*	9	9	124	13.78	0	1	13.78	0	0	49	0.69	0	NA	KC	DEN	1702.69	1370.93	0.907539	0.0924615	1706.59	1367.04	19	8	1	1	6	Yes	1	1	67	27	20	1
2023_7	2023	2023-10-22	7	7	34.017	KAN	LAC	W 31-17	*	13	12	179	14.92	1	0.923	13.77	0	0	51	0.75	0	NA	KC	LAC	1706.59	1505.55	0.822213	0.177787	1715.17	1496.96	31	17	1	1	7	Yes	1	1	124	19	8	1
2023_8	2023	2023-10-29	8	8	34.024	KAN	DEN	L 9-24	*	9	6	58	9.67	0	0.667	6.44	0	0	52	0.85	0	NA	KC	DEN	1715.17	1380.27	0.825445	0.174555	1663	1432.45	9	24	0	0	8	No	1	0	179	31	17	1
2023_9	2023	2023-11-05	9	9	34.031	KAN	MIA	W 21-14	*	4	3	14	4.67	0	0.75	3.5	0	0	46	0.77	1	NA	KC	MIA	1663	1559.12	0.645197	0.354803	1677.09	1545.03	21	14	0	1	9	No	1	0	58	9	24	0
2023_10	2023	2023-11-20	10	11	34.046	KAN	PHI	L 17-21	*	9	7	44	6.29	1	0.778	4.89	0	1	74	0.94	0	NA	KC	PHI	1677.09	1678.65	0.5903	0.4097	1657.53	1698.21	17	21	1	0	10	No	1	0	14	21	14	1
2023_11	2023	2023-11-26	11	12	34.052	KAN	LVR	W 31-17	*	7	6	91	15.17	0	0.857	13	0	0	46	0.77	0	NA	KC	OAK	1657.53	1446.86	0.698158	0.301842	1672.86	1431.53	31	17	0	1	11	No	1	0	44	17	21	0
2023_12	2023	2023-12-03	12	13	34.059	KAN	GNB	L 19-27	*	5	4	81	20.25	0	0.8	16.2	0	0	59	0.88	0	NA	KC	GB	1672.86	1511.01	0.63588	0.36412	1643.63	1540.24	19	27	0	0	12	Yes	1	1	91	31	17	1
2023_13	2023	2023-12-10	13	14	34.066	KAN	BUF	L 17-20	*	10	6	83	13.83	0	0.6	8.3	0	0	59	0.89	0	NA	KC	BUF	1643.63	1597.36	0.654871	0.345129	1624.51	1616.48	17	20	1	0	13	Yes	1	1	81	19	27	0
2023_14	2023	2023-12-17	14	15	34.073	KAN	NWE	W 27-17	*	7	5	28	5.6	0	0.714	4	0	0	50	0.77	0	NA	KC	NE	1624.51	1392.87	0.72297	0.27703	1636.86	1380.52	27	17	0	1	14	Yes	1	1	83	17	20	0
2023_15	2023	2023-12-25	15	16	34.081	KAN	LVR	L 14-20	*	7	5	44	8.8	0	0.714	6.29	0	0	61	0.8	0	NA	KC	OAK	1636.86	1456.55	0.804101	0.195899	1601.63	1491.77	14	20	1	0	15	Yes	1	1	28	27	17	1
2023_16	2023	2023-12-31	16	17	34.087	KAN	CIN	W 25-17	*	4	3	16	5.33	0	0.75	4	0	0	44	0.81	0	NA	KC	CIN	1601.63	1567.48	0.638947	0.361053	1616.82	1552.3	25	17	1	1	16	Yes	1	1	44	14	20	0
2023_17	2023	2024-01-07	17	18		KAN	LAC	W 13-12	Inactive	Inactive	Inactive	Inactive	Inactive	Inactive	Inactive	Inactive	Inactive	Inactive	Inactive	Inactive	0	NA	KC	LAC	1616.82	1418.73	0.682679	0.317321	1620.96	1414.58	13	12	0	1	17	No	1	0	16	25	17	1
2023_18	2023	2024-01-13	18	19	34.1	KAN	MIA	W 26-7	*	10	7	71	10.14	0	0.7	7.1	0	0	0		0	w	KC	MIA	1620.96	1573.75	0.656104	0.343896	1640.57	1554.14	26	7	1	1	18	Yes	1	1	NA	13	12	1
2023_19	2023	2024-01-21	19	20	34.108	KAN	BUF	W 27-24	*	6	5	75	15	2	0.833	12.5	0	0	0		0	d	KC	BUF	1640.57	1691.65	0.338897	0.661103	1659.92	1672.3	27	24	0	1	19	Yes	1	1	71	26	7	1
2023_20	2023	2024-01-28	20	21	34.115	KAN	BAL	W 17-10	*	11	11	116	10.55	1	1	10.55	0	0	0		0	c	KC	BAL	1659.92	1714.67	0.334174	0.665826	1689.2	1685.39	17	10	0	1	20	Yes	1	1	75	27	24	1
2023_21	2023	2024-02-11	21	22	34.129	KAN	SFO	W 25-22	*	10	9	93	10.33	0	0.9	9.3	0	0	0		1	s	KC	SF	1689.2	1718.61	0.457786	0.542214	1704.44	1703.37	25	22	0	1	21	Yes	1	1	116	17	10	1
