# Supplementary material for: The folklore of the “Swift” effect – lessons for medical research and clinical practice
Source: PLoS One. 2025 Sep 19;20(9):e0315560. doi: 10.1371/journal.pone.0315560 (PMC12448345; doi:10.1371/journal.pone.0315560)
Supplement: S2 File — This is the R code used for data analysis. (TXT) [file pone.0315560.s002.txt]

# R Code
# Script Name: "Cruel Summer" (I spent my summer 2024 months writing all of this code)

# Written by James Smoliga, DVM, PhD
# Script last updated April 15, 2025

# Please properly cite the accompanying PLoS One paper if you use this code and/or its dataset! Thank you!

######################################################
######################################################
######################################################
####
#### Instructions for those who download this code from PLoS One
####
######################################################
######################################################
######################################################

# 1. Copy and paste this text into R.
# 2. Ensure the Supporting Information file name "S1 File.Dataset.xlsx" is in the working directory.
# 3. Ensure all of the packages associated with this script are installed (libraries appear below)
# 4. Run this script.


######################################################
######################################################
######################################################
####
#### Part 1 - "Begin Again" (Prepare R and Load Data)
####
######################################################
######################################################
######################################################


### Clear the workspace
rm(list = ls())

### Load relevant libraries
library(MatchIt)
library(WeightIt)
library(cobalt)
library(MASS)
library(dplyr)
library(ggplot2)
library(lme4)
library(readxl)
library(nlme)
library(patchwork)
library(broom)
library(tidyr)

### Load the data
Taylor_Swift_effect <- read_excel("S1 File. Dataset.xlsx", 
                                  sheet = "Dataset", col_types = c("text", 
                                                                   "numeric", "date", 
                                                                   "numeric", "numeric", "numeric", 
                                                                   "text", "text", "text", "text", 
                                                                   "numeric", "numeric", "numeric", 
                                                                   "numeric", "numeric", "numeric", 
                                                                   "numeric", "text", "text", "text", 
                                                                   "text",
                                                                   "numeric", "numeric", "text", "text", 
                                                                   "numeric", "numeric", "numeric", 
                                                                   "numeric", "numeric", "numeric", 
                                                                   "numeric", "numeric", "numeric", 
                                                                   "numeric", "numeric", "text",  
                                                                   "numeric", "numeric",
                                                                   "numeric", "numeric", "numeric", "numeric"))
View(Taylor_Swift_effect)

### "Call It what You Want (Rename Data)
data <- Taylor_Swift_effect
data$YdsTarget <- data$"Y/Tgt"

### "Clean" [Remove the non-numeric rows (where Kelce did not play)]
data <- data %>%
  filter(!is.na(Yds))

data <- data %>% 
  mutate(id = row_number())


######################################################
######################################################
######################################################
####
#### Part 2. "Long Story Short" (Summary Statistics)
####
######################################################
######################################################
######################################################


##########################################
#
# Compare Kelce's 2023 performance to other seasons
#
##########################################


### Game Information - All Seasons, with comparison

Eras_comparison_stats_yds <- data %>%
  #  filter(Season2023 == 0 ) %>%  # Filter to only include seasons prior to 2023 (Pre-Swift Era)
  group_by(Season2023) %>%  # Group by season only
  summarise(
    Game_Count = n(),
    Total_Yards = sum(Yds),
    Average_Yards = mean(Yds),
    Standard_Deviation = sd(Yds),
    Median_Yards = median(Yds),
    IQR_Yards = IQR(Yds),
    Chiefs_Elo = mean(elo1_pre),
    Opponent_Elo = mean(elo2_pre),
    Win_Prob = mean(elo_prob1),
    .groups = 'drop'  # Remove the grouping
  )

# Print the results
# Season2023 = 0; This is Pre-Swift Era
# Season2023 = 1; This is the Swift Era
print(Eras_comparison_stats_yds)


Eras_comparison_stats_YdsTarget <- data %>%
  #  filter(Season2023 == 0 ) %>%  # Filter to only include seasons prior to 2023 (Pre-Swift Era)
  group_by(Season2023) %>%  # Group by season only
  summarise(
    Game_Count = n(),
    Total_YardsTarget = sum(YdsTarget),
    Average_YardsTarget = mean(YdsTarget),
    Standard_Deviation_YardsTarget = sd(YdsTarget),
    Median_YardsTarget = median(YdsTarget),
    IQR_YardsTarget = IQR(YdsTarget),
    Chiefs_Elo = mean(elo1_pre),
    Opponent_Elo = mean(elo2_pre),
    Win_Prob = mean(elo_prob1),
    .groups = 'drop'  # Remove the grouping
  )

# Print the results
# Season2023 = 0; This is Pre-Swift Era
# Season2023 = 1; This is the Swift Era
print(Eras_comparison_stats_YdsTarget)


##########################################
#
# Compare Kelce's 2023 performance with versus without Swift
#
##########################################

Swift_Era_stats <- data %>%
  filter(Season2023 == 1) %>%  # Only include the 2023 season
  group_by(Swift_Present) %>%  # Group by Swift being present or absent
  summarise(
    Game_Count = n(),
    Total_Yards = sum(Yds),
    Average_Yards = mean(Yds),
    Standard_Deviation = sd(Yds),
    Median_Yards = median(Yds),
    IQR_Yards = IQR(Yds),
    Chiefs_Elo = mean(elo1_pre),
    Opponent_Elo = mean(elo2_pre),
    Win_Prob = mean(elo_prob1),
    .groups = 'drop'  # Remove grouping
  )

# Print the results
# SwiftPresent = 0; Swift absent from game
# SwiftPresent = 1; Swift present at game
print(Swift_Era_stats)


######################################################
######################################################
######################################################
####
#### Part 3. "...Ready for It?"
#### Perform Linear Regression with Stepwise Selection
#### to Determine Best Predictor of Kelce's Performance
#### 
#### This will then be used for matching criteria
####
######################################################
######################################################
######################################################

# Filter the data to include only the pre-Swift era
pre_swift_data <- subset(data, Season2023 == 0)

# Make home game a factor
pre_swift_data$is_home <- as.factor(pre_swift_data$is_home)

# Define the initial full model with all potential predictors
initial_model <- lm(Yds ~ elo1_pre + elo2_pre + elo_prob1 + is_home, data = pre_swift_data)

# Perform stepwise selection process
# Perform bi-directional selection
# Use AIC to select the best model
stepwise_model <- stepAIC(initial_model, direction = "both")

# Print the summary of the final model
summary(stepwise_model)

conf_intervals_confounders <- confint(stepwise_model, method = "Wald")  # Using Wald method for confidence intervals
print(conf_intervals_confounders)


######################################################################################
######################################################################################
######################################################################################
######################################################################################
######################################################################################
######################################################################################
######################################################################################
######################################################################################
####
#### Part 4A. You Belong With Me (Perform Game Matching)
####
#### Non-Swift to Swift = 1:1
#### Replacement = None
####
######################################################################################
######################################################################################
######################################################################################
######################################################################################
######################################################################################
######################################################################################
######################################################################################
######################################################################################


##########################################
#
# Create a PSM model, with 1:1 matching, no replacement
#
##########################################


psm_model_2023_1_1_0_yds <- matchit(Season2023 ~ elo1_pre,
                                    data = data,
                                    method = "optimal",  
                                    ratio = 1,  # Match 1 Pre-Swift games to every 1 Swift game
                                    distance = "glm", 
                                    replace = FALSE)  # Ensuring controls are not reused

### Display the model info
psm_model_2023_1_1_0_yds

### Create the matched data
matched_data_2023_1_1_0_yds <- match.data(psm_model_2023_1_1_0_yds)


##########################################
#
# See which games matched
#
##########################################

#############################
### Overall
#############################

# This will create a "subclass" which is each "matched set"
# Date is used as a unique identifier for each game
matched_pairs_2023_1_1_0_yds <- matched_data_2023_1_1_0_yds %>%
  dplyr::select(Date, Season2023, gm_no, Swift_Present, subclass, Yds, elo1_pre, elo2_pre, elo_prob1) %>%
  arrange(subclass, Swift_Present) %>%
  group_by(subclass) %>%
  mutate(PairID = row_number()) %>%
  ungroup()

# Print out the organized matched pairs
print(matched_pairs_2023_1_1_0_yds)


##########################################
#
# Assess Distribution of Matched Data
#
##########################################

# Perform Shapiro-Wilk normality test for each group
swift_present_data_2023_1_1_0_yds <- matched_data_2023_1_1_0_yds %>% 
  filter(Season2023 == 1, Swift_Present == 1) %>% 
  pull(Yds)

swift_absent_data_2023_1_1_0_yds <- matched_data_2023_1_1_0_yds %>% 
  filter(Season2023 == 1, Swift_Present == 0) %>% 
  pull(Yds)

# Shapiro-Wilk Test
shapiro_test_present_2023_1_1_0_yds <- shapiro.test(swift_present_data_2023_1_1_0_yds)
shapiro_test_absent_2023_1_1_0_yds <- shapiro.test(swift_absent_data_2023_1_1_0_yds)

# Print results
print(shapiro_test_present_2023_1_1_0_yds)
print(shapiro_test_absent_2023_1_1_0_yds)


##########################################
#
# Provide Summary Stats from the Matched Games
#
##########################################


# Filter data for 2023 and then summarize based on Swift's presence
summary_stats_2023_1_1_0_yds <- matched_data_2023_1_1_0_yds %>%
  #  filter(Season2023 == 1) %>%  # Filter for the 2023 season
  group_by(Swift_Present, Season2023) %>%  # Group data by Taylor Swift's presence
  summarise(
    Game_Count = n(),
    Total_Yards = sum(Yds),
    Average_Yards = mean(Yds),
    SD_yards = sd(Yds),
    Median_Yards = median(Yds),
    IQR_Yards = IQR(Yds),
    Chiefs_Elo = mean(elo1_pre),
    Opponent_Elo = mean(elo2_pre),
    Win_Prob = mean(elo_prob1),
    .groups = 'drop'  # Drop grouping structure after summarisation
  )

# Print the summary statistics
print(summary_stats_2023_1_1_0_yds)


##########################################
#
# Define which matched sets represent those where Swift is present or absent
#
##########################################


matched_pairs_2023_1_1_0_yds <- matched_pairs_2023_1_1_0_yds %>%
  group_by(subclass) %>%
  mutate(Swift_Any_Present = any(Swift_Present == 1)) %>%
  ungroup()

# Data frame where Swift is present in any game of the subclass
matched_pairs_2023_1_1_0_yds_Swift_Present <- matched_pairs_2023_1_1_0_yds %>%
  filter(Swift_Any_Present == TRUE)

# Data frame where Swift is absent in all games of the subclass
matched_pairs_2023_1_1_0_yds_Swift_Absent <- matched_pairs_2023_1_1_0_yds %>%
  filter(Swift_Any_Present == FALSE)

# Check the summary of each subset
summary(matched_pairs_2023_1_1_0_yds_Swift_Present$Swift_Present)
summary(matched_pairs_2023_1_1_0_yds_Swift_Absent$Swift_Present)

# Check the number of rows to ensure all data is accounted for
nrow(matched_pairs_2023_1_1_0_yds_Swift_Present)
nrow(matched_pairs_2023_1_1_0_yds_Swift_Absent)
nrow(matched_data_2023_1_1_0_yds)  # Should be the sum of the two subsets


##########################################
#
# Plot the matched data
#
##########################################

plot_propensity_2023_1_1_0_yds <- plot(psm_model_2023_1_1_0_yds, type = "jitter", interactive = FALSE)

plot_propensity_2023_1_1_0_yds


##########################################
#
# Balance Diagnostics
#
##########################################

bal.tab(psm_model_2023_1_1_0_yds, un = TRUE)  # Check balance before and after matching

balance_stats_2023_1_1_0_yds <- bal.tab(psm_model_2023_1_1_0_yds, un = TRUE)


# Extract balance table
balance_2023_1_1_0_yds <- bal.tab(psm_model_2023_1_1_0_yds, un = TRUE)

# Convert to dataframe for custom plotting
balance_df_2023_1_1_0_yds <- as.data.frame(balance_2023_1_1_0_yds$Balance)
balance_df_2023_1_1_0_yds$Variable <- rownames(balance_df_2023_1_1_0_yds)

# Plot manually with ggplot2
library(ggplot2)

balance_plot_2023_1_1_0_yds <- ggplot(balance_df_2023_1_1_0_yds, aes(x = abs(Diff.Un), y = Variable)) +
  geom_point(color = "blue", size = 3) +
  geom_point(aes(x = abs(Diff.Adj)), color = "red", size = 3) +
  geom_vline(xintercept = 0.1, linetype = "dashed", color = "grey50") +
  labs(title = "Standardized Mean Differences Before and After Matching",
       x = "Absolute Standardized Mean Difference",
       y = "Variable") +
  theme_minimal() +
  scale_x_continuous(limits = c(0, max(abs(balance_df_2023_1_1_0_yds$Diff.Un), abs(balance_df_2023_1_1_0_yds$Diff.Adj), na.rm = TRUE) + 0.05))


balance_plot_2023_1_1_0_yds

ggsave(
  "Balance_Plot_2023_1_1_0_yds.tiff",
  units = "in",
  width = 10.5,
  height = 8,
  dpi = 600,
  compression = 'lzw'
)


######################################################
######################################################
######################################################
####
#### Part 5. "Style" (Make Plots to Visualize Matched Data)
#### (Debated calling this one "Picture to Burn")
####
######################################################
######################################################
######################################################


##########################################
#
# Plot Kelce's Performance
#
##########################################

# Add a more explicit identifier
matched_data_2023_1_1_0_yds <- matched_data_2023_1_1_0_yds %>%
  arrange(gm_no) %>%
  group_by(subclass) %>%
  mutate(MatchSet = first(gm_no[Season2023 == 1])) %>%
  ungroup()

# Ensure the Swift_Present variable is a factor for coloring purposes in the plot
matched_data_2023_1_1_0_yds$Swift_Present <- as.factor(matched_data_2023_1_1_0_yds$Swift_Present)


# Plot the Swift era games and the Pre-Swift Era games
plot2_2023_1_1_0_yds <- ggplot(matched_data_2023_1_1_0_yds, aes(x = factor(MatchSet), y = Yds)) +
  # First layer for Pre-Swift era 
  geom_point(data = matched_data_2023_1_1_0_yds %>% filter(Season2023 == 0),
             aes(shape = "Pre-Swift Era", fill = "Pre-Swift Era"),
             size = 4, stroke = 0, color = "grey") +  # Grey circles with no border for Pre-Swift era games
  # Second layer for 2023 games with Swift present
  geom_point(data = matched_data_2023_1_1_0_yds %>% filter(Season2023 == 1 & Swift_Present == 1),
             aes(shape = "Swift Present", fill = "Swift Present"),
             size = 4, stroke = 1.5, color = "black") +  # Red fill with black stroke for 2023 games with Swift present
  # Additional layer for 2023 games with Swift absent
  geom_point(data = matched_data_2023_1_1_0_yds %>% filter(Season2023 == 1 & Swift_Present == 0),
             aes(shape = "Swift Absent", fill = "Swift Absent"),
             size = 4, stroke = 1.5, color = "black") +  # Blue fill with black stroke for 2023 games with Swift absent
  scale_shape_manual(name = "Game Details",
                     values = c("Pre-Swift Era" = 21, "Swift Present" = 22, "Swift Absent" = 22)) +
  scale_fill_manual(name = "Game Details",
                    values = c("Pre-Swift Era" = "grey", "Swift Present" = "red", "Swift Absent" = "blue")) +
  labs(x = "Matched Set (Based on Week of 2023 Season)", y = "Total Yards",
       title = "Comparison of Kelce's Performance with vs. without Taylor Swift") +
  theme_minimal() +
  theme(axis.text.x = element_text(angle = 45, hjust = 1),  # Adjust text angle for clarity
        legend.position = "bottom")  # Adjust legend position as needed


### This will be Figure 2 in the paper

plot2_minimal_2023_1_1_0_yds <- plot2_2023_1_1_0_yds + theme_minimal() + theme(legend.position = 'bottom')

plot2_minimal_2023_1_1_0_yds

ggsave(
  "Figure2_2023_1_1_0_yds.tiff",
  units = "in",
  width = 10.5,
  height = 8,
  dpi = 600,
  compression = 'lzw'
)


##########################################
#
# Plot Chiefs Elo
#
##########################################


# Create the plot with improved legend descriptions
plot1_2023_1_1_0_yds <- ggplot(matched_data_2023_1_1_0_yds, aes(x = factor(MatchSet), y = elo1_pre)) +
  geom_point(aes(shape = interaction(Season2023, Swift_Present), fill = interaction(Season2023, Swift_Present)), 
             size = 4, stroke = 0, # No border stroke
             position = position_dodge(width = 0.5)) +
  scale_shape_manual(name = "Game Details",
                     values = c("0.0" = 21, "1.0" = 22, "1.1" = 22), 
                     labels = c("Pre-Swift Era", "Swift Era, Swift Absent", "Swift Era, Swift Present")) +
  scale_fill_manual(name = "Game Details",
                    values = c("0.0" = "grey", "1.0" = "blue", "1.1" = "red"),
                    labels = c("Pre-Swift Era", "Swift Era, Swift Absent", "Swift Era, Swift Present")) +
  guides(shape = guide_legend(override.aes = list(fill = c("grey", "blue", "red"), 
                                                  shape = c(21, 22, 22)))) +
  labs(x = "Matched Set (Based on Week of 2023 Season)", y = "Chiefs Pre-game Elo",
       title = "Comparison of Pre-game Elo Across Matched Sets",
       subtitle = "Each point represents a game's pre-game Elo") +
  theme_minimal() +
  theme(axis.text.x = element_text(angle = 45, hjust = 1),
        legend.position = "bottom",
        legend.title.align = 0.5,
        legend.text = element_text(size = 10),
        legend.title = element_text(size = 12),
        legend.key = element_blank())  # Removes the extra legend key


### This will be Figure 1 in the paper

plot1_minimal_2023_1_1_0_yds <- plot1_2023_1_1_0_yds + theme_minimal() + theme(legend.position = 'bottom')

plot1_minimal_2023_1_1_0_yds

ggsave(
  "Figure1_2023_1_1_0_yds.tiff",
  units = "in",
  width = 10.5,
  height = 8,
  dpi = 600,
  compression = 'lzw'
)

##########################################
#
# Make a combined plot
#
##########################################

combined_plot_2023_1_1_0_yds <- plot1_minimal_2023_1_1_0_yds / plot2_minimal_2023_1_1_0_yds  # '/' is used by patchwork to stack plots vertically
combined_plot_2023_1_1_0_yds
combined_plot_minimal_2023_1_1_0_yds <- combined_plot_2023_1_1_0_yds + theme_minimal() + theme(legend.position = 'bottom')

combined_plot_minimal_2023_1_1_0_yds

ggsave(
  "Combined_Figure_2023_1_1_0_yds.tiff",
  units = "in",
  width = 8,
  height = 10.5,
  dpi = 600,
  compression = 'lzw'
)


######################################################
######################################################
######################################################
####
#### Part 6. "This is What You Camew For" (Determine if Kelce played differently with/out Swift)
#### Perform Linear Mixed Effects models to determine Kelce's perfmance with and without Swift
#### 
####
######################################################
######################################################
######################################################

##########################################
##########################################
##########################################
#
# 6A. "ME!" (Analyze Data, with Swift Present)
#
##########################################
##########################################
##########################################

matched_pairs_2023_1_1_0_yds_Swift_Present$Swift_Present <- as.factor(matched_pairs_2023_1_1_0_yds_Swift_Present$Swift_Present)
matched_pairs_2023_1_1_0_yds_Swift_Present$subclass <- as.factor(matched_pairs_2023_1_1_0_yds_Swift_Present$subclass)


#########################################
# Random effects are only the "matched set" (aka subclass)
# Different variances for if Swift is present
# Scaled identify covariance structure
#########################################

nlme_model_swift_Present_v1_2023_1_1_0_yds <- lme(
  Yds ~ Swift_Present + elo1_pre,  # fixed effects
  random = ~1 | subclass,   # random effects: PairID nested within subclass
  data = matched_pairs_2023_1_1_0_yds_Swift_Present,
  method = "REML",
  weights = varIdent(form = ~ 1 | Swift_Present)  # Different variances per Swift's presence
)

nlme_model_swift_Present_v1_2023_1_1_0_yds
summary(nlme_model_swift_Present_v1_2023_1_1_0_yds)

# AIC = 252.3

#########################################
# Random effects are only the "matched set" (aka subclass)
# Different variances for Matched Set
# Scaled identify covariance structure
#########################################


# nlme_model_swift_Present_v2_2023_1_1_0_yds <- lme(
#  Yds ~ Swift_Present + elo1_pre,  # fixed effects
#  random = ~1 | subclass,   # random effects: PairID nested within subclass
#  data = matched_pairs_2023_1_1_0_yds_Swift_Present,
#  method = "REML",
#  weights = varIdent(form = ~ 1 | subclass)  # Different variances per Swift's presence
# )

# nlme_model_swift_Present_v2_2023_1_1_0_yds
# summary(nlme_model_swift_Present_v2_2023_1_1_0_yds)

# DID NOT CONVERGE!!!!


#########################################
# Random effects are only the "matched set" (aka subclass)
# Different variances for each game
# Scaled identify covariance structure
#########################################


nlme_model_swift_Present_v3_2023_1_1_0_yds <- lme(
  Yds ~ Swift_Present + elo1_pre,  # fixed effects
  random = ~1 | subclass,   # random effects: PairID nested within subclass
  data = matched_pairs_2023_1_1_0_yds_Swift_Present,
  method = "REML",
  weights = varIdent(form = ~ 1 | PairID)  # Different variances per Swift's presence
)

nlme_model_swift_Present_v3_2023_1_1_0_yds
summary(nlme_model_swift_Present_v3_2023_1_1_0_yds)

# AIC = 252.3


#########################################
# Random effects are only the "matched set" (aka subclass)
# Different variances for matched set
# Compound symmetry covariance strcuture
#########################################

nlme_model_swift_Present_v4_2023_1_1_0_yds <- lme(
  Yds ~ Swift_Present + elo1_pre,  # fixed effects
  random = ~1 | subclass,   # random effects: PairID nested within subclass
  data = matched_pairs_2023_1_1_0_yds_Swift_Present,
  method = "REML",
  correlation = corCompSymm(form = ~ 1 | subclass)  # Different variances per Swift's presence
)

nlme_model_swift_Present_v4_2023_1_1_0_yds
summary(nlme_model_swift_Present_v4_2023_1_1_0_yds)

# AIC = 246.0


#########################################
# Random effects are only the "matched set" (aka subclass)
# Different variances for matched set
# AR1 covariance structure
#########################################

nlme_model_swift_Present_v5_2023_1_1_0_yds <- lme(
  Yds ~ Swift_Present + elo1_pre,  # fixed effects
  random = ~1 | subclass,   # random effects: PairID nested within subclass
  data = matched_pairs_2023_1_1_0_yds_Swift_Present,
  method = "REML",
  correlation = corAR1(form = ~ 1 | subclass)  # Different variances per Swift's presence
)

nlme_model_swift_Present_v5_2023_1_1_0_yds
summary(nlme_model_swift_Present_v5_2023_1_1_0_yds)


# AIC = 246.0

##########################################
#
# Save this best model (It fits "All Too Well")
#
##########################################


model_Swift_Present_2023_1_1_0_yds <- nlme_model_swift_Present_v5_2023_1_1_0_yds
model_Swift_Present_2023_1_1_0_yds
summary(model_Swift_Present_2023_1_1_0_yds)


ci_Swift_Present_2023_1_1_0_yds <- intervals(model_Swift_Present_2023_1_1_0_yds, level = 0.95, which = "fixed")
print(ci_Swift_Present_2023_1_1_0_yds)


# For an lme4 model
plot(residuals(model_Swift_Present_2023_1_1_0_yds) ~ fitted(model_Swift_Present_2023_1_1_0_yds))

# For an nlme model
plot(model_Swift_Present_2023_1_1_0_yds)


summary(model_Swift_Present_2023_1_1_0_yds)
print(ci_Swift_Present_2023_1_1_0_yds)

##########################################
##########################################
##########################################
#
# 6B. "Deja Vu" (Analyze Data, with Swift Absent)
#
##########################################
##########################################
##########################################

matched_pairs_2023_1_1_0_yds_Swift_Absent$Swift_Present <- as.factor(matched_pairs_2023_1_1_0_yds_Swift_Absent$Swift_Present)
matched_pairs_2023_1_1_0_yds_Swift_Absent$subclass <- as.factor(matched_pairs_2023_1_1_0_yds_Swift_Absent$subclass)


#########################################
# Random effects are only the "matched set" (aka subclass)
# Different variances for Matched Set
# Scaled identify covariance structure
#########################################


nlme_model_swift_Absent_v1_2023_1_1_0_yds <- lme(
  Yds ~ Season2023 + elo1_pre,  # fixed effects
  random = ~1 | subclass,   # random effects: PairID nested within subclass
  data = matched_pairs_2023_1_1_0_yds_Swift_Absent,
  method = "REML",
  weights = varIdent(form = ~ 1 | subclass)  # Different variances per Swift's presence
)

nlme_model_swift_Absent_v1_2023_1_1_0_yds
summary(nlme_model_swift_Absent_v1_2023_1_1_0_yds)

# AIC = 114.6


#########################################
# Random effects are only the "matched set" (aka subclass)
# Different variances for matched set
# Compound symmetry covariance strcuture
#########################################

nlme_model_swift_Absent_v2_2023_1_1_0_yds <- lme(
  Yds ~ Season2023 + elo1_pre,  # fixed effects
  random = ~1 | subclass,   # random effects: PairID nested within subclass
  data = matched_pairs_2023_1_1_0_yds_Swift_Absent,
  method = "REML",
  correlation = corCompSymm(form = ~ 1 | subclass)  # Different variances per Swift's presence
)

nlme_model_swift_Absent_v2_2023_1_1_0_yds
summary(nlme_model_swift_Absent_v2_2023_1_1_0_yds)

# AIC = 109.4


#########################################
# Random effects are only the "matched set" (aka subclass)
# Different variances for matched set
# AR1 covariance strcuture
#########################################

nlme_model_swift_Absent_v3_2023_1_1_0_yds <- lme(
  Yds ~ Season2023 + elo1_pre,  # fixed effects
  random = ~1 | subclass,   # random effects: PairID nested within subclass
  data = matched_pairs_2023_1_1_0_yds_Swift_Absent,
  method = "REML",
  correlation = corAR1(form = ~ 1 | subclass)  # Different variances per Swift's presence
)

nlme_model_swift_Absent_v3_2023_1_1_0_yds
summary(nlme_model_swift_Absent_v3_2023_1_1_0_yds)

# AIC = 109.4

##########################################
#
# Save this best model
#
##########################################

model_Swift_Absent_2023_1_1_0_yds <- nlme_model_swift_Absent_v3_2023_1_1_0_yds
model_Swift_Absent_2023_1_1_0_yds
summary(model_Swift_Absent_2023_1_1_0_yds)

ci_Swift_Absent_2023_1_1_0_yds <- intervals(model_Swift_Absent_2023_1_1_0_yds, level = 0.95, which = "fixed")
print(ci_Swift_Absent_2023_1_1_0_yds)


# For an lme4 model
plot(residuals(model_Swift_Absent_2023_1_1_0_yds) ~ fitted(model_Swift_Absent_2023_1_1_0_yds))

# For an nlme model
plot(model_Swift_Absent_2023_1_1_0_yds)


######################################################
######################################################
######################################################
####
#### Part 7. "End Game" (Perform Binary Logistic 
####Regression to Determine Swift's Effect on Chiefs
#### Game Outcomes)
#### 
####
######################################################
######################################################
######################################################

### Set categorical data up as factors
matched_data_2023_1_1_0_yds$Swift_Present <- as.factor(matched_data_2023_1_1_0_yds$Swift_Present)
matched_data_2023_1_1_0_yds$is_win <- as.factor(matched_data_2023_1_1_0_yds$is_win)
matched_data_2023_1_1_0_yds$subclass <- as.factor(matched_data_2023_1_1_0_yds$subclass)


#########################################
# Swift present as only predictor
#
#########################################

team_model_1_2023_1_1_0_yds <- glmer(is_win ~ Swift_Present + (1 | subclass),
                                     data = matched_data_2023_1_1_0_yds, 
                                     family = binomial(), 
                                     control = glmerControl(optimizer = "bobyqa"))

team_model_1_2023_1_1_0_yds
summary(team_model_1_2023_1_1_0_yds)
#AIC = 51.2

#########################################
# Swift present and Chiefs' Elo
#
#########################################

team_model_2_2023_1_1_0_yds <- glmer(is_win ~ Swift_Present + elo1_pre + (1 | subclass),
                                     data = matched_data_2023_1_1_0_yds, 
                                     family = binomial(), 
                                     control = glmerControl(optimizer = "bobyqa"))

team_model_2_2023_1_1_0_yds
summary(team_model_2_2023_1_1_0_yds)
#AIC = 53.0
#########################################
# Swift present, Chiefs' Elo, Chiefs' win probability
#
#########################################

# team_model_3_2023_1_1_0_yds <- glmer(is_win ~ Swift_Present + elo1_pre + elo_prob1 + (1 | subclass),
#                                     data = matched_data_2023_1_1_0_yds, 
#                                     family = binomial(), 
#                                     control = glmerControl(optimizer = "bobyqa"))

#team_model_3_2023_1_1_0_yds
#summary(team_model_3_2023_1_1_0_yds)
#AIC = DID NOT CONVERGE

#########################################
# Swift present, Chiefs' Elo, Opponent Elo, Chiefs' win probability
#
#########################################
#team_model_4_2023_1_1_0_yds <- glmer(is_win ~ Swift_Present + elo1_pre + elo2_pre + elo_prob1 + (1 | subclass),
#                                     data = matched_data_2023_1_1_0_yds, 
#                                     family = binomial(), 
#                                     control = glmerControl(optimizer = "bobyqa"))

#team_model_4_2023_1_1_0_yds
#summary(team_model_4_2023_1_1_0_yds)
#AIC = DID NOT CONVERGE

#########################################
# Swift present, Chiefs' win probability
#
#########################################

team_model_5_2023_1_1_0_yds <- glmer(is_win ~ Swift_Present + elo_prob1 + (1 | subclass),
                                     data = matched_data_2023_1_1_0_yds, 
                                     family = binomial(), 
                                     control = glmerControl(optimizer = "bobyqa"))

team_model_5_2023_1_1_0_yds
summary(team_model_5_2023_1_1_0_yds)

#AIC = 52.3
# "Sweet Nothing" - No effect of Swift on Kelce's performance

best_team_model_2023_1_1_0_yds <- team_model_1_2023_1_1_0_yds
best_team_model_2023_1_1_0_yds
summary(best_team_model_2023_1_1_0_yds)

conf_intervals_team_effect_2023_1_1_0_yds <- confint(best_team_model_2023_1_1_0_yds, method = "Wald")  # Using Wald method for confidence intervals
print(conf_intervals_team_effect_2023_1_1_0_yds)

# Exponentiate the coefficients to get the odds ratios
odds_ratios_2023_1_1_0_yds <- exp(fixef(best_team_model_2023_1_1_0_yds))
print(odds_ratios_2023_1_1_0_yds)

# Exponentiate the confidence intervals to get the odds ratio confidence intervals
exp_conf_intervals_2023_1_1_0_yds <- exp(conf_intervals_team_effect_2023_1_1_0_yds)
print(exp_conf_intervals_2023_1_1_0_yds)


### Question: "How Did It End?"
### Answer: Go read "The Manuscript" in which the results are presented to find out!


######################################################################################
######################################################################################
######################################################################################
######################################################################################
######################################################################################
######################################################################################
######################################################################################
######################################################################################
####
#### Part 4B. You Belong With Me (Perform Game Matching)
####
#### Non-Swift to Swift = 2:1
#### Replacement = None
####
######################################################################################
######################################################################################
######################################################################################
######################################################################################
######################################################################################
######################################################################################
######################################################################################
######################################################################################

##########################################
#
# Create a PSM model, with 2:1 matching, no replacement
#
##########################################


psm_model_2023_2_1_0_yds <- matchit(Season2023 ~ elo1_pre,
                                    data = data,
                                    method = "optimal",  
                                    ratio = 2,  # Match 2 Pre-Swift games to every 1 Swift game
                                    distance = "glm", 
                                    replace = FALSE)  # Ensuring controls are not reused

### Display the model info
psm_model_2023_2_1_0_yds

### Create the matched data
matched_data_2023_2_1_0_yds <- match.data(psm_model_2023_2_1_0_yds)


##########################################
#
# See which games matched
#
##########################################

#############################
### Overall
#############################

# This will create a "subclass" which is each "matched set"
# Date is used as a unique identifier for each game
matched_pairs_2023_2_1_0_yds <- matched_data_2023_2_1_0_yds %>%
  dplyr::select(Date, Season2023, gm_no, Swift_Present, subclass, Yds, elo1_pre, elo2_pre, elo_prob1) %>%
  arrange(subclass, Swift_Present) %>%
  group_by(subclass) %>%
  mutate(PairID = row_number()) %>%
  ungroup()

# Print out the organized matched pairs
print(matched_pairs_2023_2_1_0_yds)


##########################################
#
# Assess Distribution of Matched Data
#
##########################################

# Perform Shapiro-Wilk normality test for each group
swift_present_data_2023_2_1_0_yds <- matched_data_2023_2_1_0_yds %>% 
  filter(Season2023 == 1, Swift_Present == 1) %>% 
  pull(Yds)

swift_absent_data_2023_2_1_0_yds <- matched_data_2023_2_1_0_yds %>% 
  filter(Season2023 == 1, Swift_Present == 0) %>% 
  pull(Yds)

# Shapiro-Wilk Test
shapiro_test_present_2023_2_1_0_yds <- shapiro.test(swift_present_data_2023_2_1_0_yds)
shapiro_test_absent_2023_2_1_0_yds <- shapiro.test(swift_absent_data_2023_2_1_0_yds)

# Print results
print(shapiro_test_present_2023_2_1_0_yds)
print(shapiro_test_absent_2023_2_1_0_yds)


##########################################
#
# Provide Summary Stats from the Matched Games
#
##########################################


# Filter data for 2023 and then summarize based on Swift's presence
summary_stats_2023_2_1_0_yds <- matched_data_2023_2_1_0_yds %>%
  #  filter(Season2023 == 1) %>%  # Filter for the 2023 season
  group_by(Swift_Present, Season2023) %>%  # Group data by Taylor Swift's presence
  summarise(
    Game_Count = n(),
    Total_Yards = sum(Yds),
    Average_Yards = mean(Yds),
    SD_yards = sd(Yds),
    Median_Yards = median(Yds),
    IQR_Yards = IQR(Yds),
    Chiefs_Elo = mean(elo1_pre),
    Opponent_Elo = mean(elo2_pre),
    Win_Prob = mean(elo_prob1),
    .groups = 'drop'  # Drop grouping structure after summarisation
  )

# Print the summary statistics
print(summary_stats_2023_2_1_0_yds)


##########################################
#
# Define which matched sets represent those where Swift is present or absent
#
##########################################


matched_pairs_2023_2_1_0_yds <- matched_pairs_2023_2_1_0_yds %>%
  group_by(subclass) %>%
  mutate(Swift_Any_Present = any(Swift_Present == 1)) %>%
  ungroup()

# Data frame where Swift is present in any game of the subclass
matched_pairs_2023_2_1_0_yds_Swift_Present <- matched_pairs_2023_2_1_0_yds %>%
  filter(Swift_Any_Present == TRUE)

# Data frame where Swift is absent in all games of the subclass
matched_pairs_2023_2_1_0_yds_Swift_Absent <- matched_pairs_2023_2_1_0_yds %>%
  filter(Swift_Any_Present == FALSE)

# Check the summary of each subset
summary(matched_pairs_2023_2_1_0_yds_Swift_Present$Swift_Present)
summary(matched_pairs_2023_2_1_0_yds_Swift_Absent$Swift_Present)

# Check the number of rows to ensure all data is accounted for
nrow(matched_pairs_2023_2_1_0_yds_Swift_Present)
nrow(matched_pairs_2023_2_1_0_yds_Swift_Absent)
nrow(matched_data_2023_2_1_0_yds)  # Should be the sum of the two subsets


##########################################
#
# Plot the matched data
#
##########################################

plot_propensity_2023_2_1_0_yds <- plot(psm_model_2023_2_1_0_yds, type = "jitter", interactive = FALSE)

plot_propensity_2023_2_1_0_yds


##########################################
#
# Balance Diagnostics
#
##########################################

bal.tab(psm_model_2023_2_1_0_yds, un = TRUE)  # Check balance before and after matching

balance_stats_2023_2_1_0_yds <- bal.tab(psm_model_2023_2_1_0_yds, un = TRUE)


# Extract balance table
balance_2023_2_1_0_yds <- bal.tab(psm_model_2023_2_1_0_yds, un = TRUE)

# Convert to dataframe for custom plotting
balance_df_2023_2_1_0_yds <- as.data.frame(balance_2023_2_1_0_yds$Balance)
balance_df_2023_2_1_0_yds$Variable <- rownames(balance_df_2023_2_1_0_yds)

# Plot manually with ggplot2
library(ggplot2)

balance_plot_2023_2_1_0_yds <- ggplot(balance_df_2023_2_1_0_yds, aes(x = abs(Diff.Un), y = Variable)) +
  geom_point(color = "blue", size = 3) +
  geom_point(aes(x = abs(Diff.Adj)), color = "red", size = 3) +
  geom_vline(xintercept = 0.1, linetype = "dashed", color = "grey50") +
  labs(title = "Standardized Mean Differences Before and After Matching",
       x = "Absolute Standardized Mean Difference",
       y = "Variable") +
  theme_minimal() +
  scale_x_continuous(limits = c(0, max(abs(balance_df_2023_2_1_0_yds$Diff.Un), abs(balance_df_2023_2_1_0_yds$Diff.Adj), na.rm = TRUE) + 0.05))


balance_plot_2023_2_1_0_yds

ggsave(
  "Balance_Plot_2023_2_1_0_yds.tiff",
  units = "in",
  width = 10.5,
  height = 8,
  dpi = 600,
  compression = 'lzw'
)


######################################################
######################################################
######################################################
####
#### Part 5. "Style" (Make Plots to Visualize Matched Data)
#### (Debated calling this one "Picture to Burn")
####
######################################################
######################################################
######################################################


##########################################
#
# Plot Kelce's Performance
#
##########################################

# Add a more explicit identifier
matched_data_2023_2_1_0_yds <- matched_data_2023_2_1_0_yds %>%
  arrange(gm_no) %>%
  group_by(subclass) %>%
  mutate(MatchSet = first(gm_no[Season2023 == 1])) %>%
  ungroup()

# Ensure the Swift_Present variable is a factor for coloring purposes in the plot
matched_data_2023_2_1_0_yds$Swift_Present <- as.factor(matched_data_2023_2_1_0_yds$Swift_Present)


# Plot the Swift era games and the Pre-Swift Era games
plot2_2023_2_1_0_yds <- ggplot(matched_data_2023_2_1_0_yds, aes(x = factor(MatchSet), y = Yds)) +
  # First layer for Pre-Swift era 
  geom_point(data = matched_data_2023_2_1_0_yds %>% filter(Season2023 == 0),
             aes(shape = "Pre-Swift Era", fill = "Pre-Swift Era"),
             size = 4, stroke = 0, color = "grey") +  # Grey circles with no border for Pre-Swift era games
  # Second layer for 2023 games with Swift present
  geom_point(data = matched_data_2023_2_1_0_yds %>% filter(Season2023 == 1 & Swift_Present == 1),
             aes(shape = "Swift Present", fill = "Swift Present"),
             size = 4, stroke = 1.5, color = "black") +  # Red fill with black stroke for 2023 games with Swift present
  # Additional layer for 2023 games with Swift absent
  geom_point(data = matched_data_2023_2_1_0_yds %>% filter(Season2023 == 1 & Swift_Present == 0),
             aes(shape = "Swift Absent", fill = "Swift Absent"),
             size = 4, stroke = 1.5, color = "black") +  # Blue fill with black stroke for 2023 games with Swift absent
  scale_shape_manual(name = "Game Details",
                     values = c("Pre-Swift Era" = 21, "Swift Present" = 22, "Swift Absent" = 22)) +
  scale_fill_manual(name = "Game Details",
                    values = c("Pre-Swift Era" = "grey", "Swift Present" = "red", "Swift Absent" = "blue")) +
  labs(x = "Matched Set (Based on Week of 2023 Season)", y = "Total Yards",
       title = "Comparison of Kelce's Performance with vs. without Taylor Swift") +
  theme_minimal() +
  theme(axis.text.x = element_text(angle = 45, hjust = 1),  # Adjust text angle for clarity
        legend.position = "bottom")  # Adjust legend position as needed


### This will be Figure 2 in the paper

plot2_minimal_2023_2_1_0_yds <- plot2_2023_2_1_0_yds + theme_minimal() + theme(legend.position = 'bottom')

plot2_minimal_2023_2_1_0_yds

ggsave(
  "Figure2_2023_2_1_0_yds.tiff",
  units = "in",
  width = 10.5,
  height = 8,
  dpi = 600,
  compression = 'lzw'
)


##########################################
#
# Plot Chiefs Elo
#
##########################################


# Create the plot with improved legend descriptions
plot1_2023_2_1_0_yds <- ggplot(matched_data_2023_2_1_0_yds, aes(x = factor(MatchSet), y = elo1_pre)) +
  geom_point(aes(shape = interaction(Season2023, Swift_Present), fill = interaction(Season2023, Swift_Present)), 
             size = 4, stroke = 0, # No border stroke
             position = position_dodge(width = 0.5)) +
  scale_shape_manual(name = "Game Details",
                     values = c("0.0" = 21, "1.0" = 22, "1.1" = 22), 
                     labels = c("Pre-Swift Era", "Swift Era, Swift Absent", "Swift Era, Swift Present")) +
  scale_fill_manual(name = "Game Details",
                    values = c("0.0" = "grey", "1.0" = "blue", "1.1" = "red"),
                    labels = c("Pre-Swift Era", "Swift Era, Swift Absent", "Swift Era, Swift Present")) +
  guides(shape = guide_legend(override.aes = list(fill = c("grey", "blue", "red"), 
                                                  shape = c(21, 22, 22)))) +
  labs(x = "Matched Set (Based on Week of 2023 Season)", y = "Chiefs Pre-game Elo",
       title = "Comparison of Pre-game Elo Across Matched Sets",
       subtitle = "Each point represents a game's pre-game Elo") +
  theme_minimal() +
  theme(axis.text.x = element_text(angle = 45, hjust = 1),
        legend.position = "bottom",
        legend.title.align = 0.5,
        legend.text = element_text(size = 10),
        legend.title = element_text(size = 12),
        legend.key = element_blank())  # Removes the extra legend key


### This will be Figure 1 in the paper

plot1_minimal_2023_2_1_0_yds <- plot1_2023_2_1_0_yds + theme_minimal() + theme(legend.position = 'bottom')

plot1_minimal_2023_2_1_0_yds

ggsave(
  "Figure1_2023_2_1_0_yds.tiff",
  units = "in",
  width = 10.5,
  height = 8,
  dpi = 600,
  compression = 'lzw'
)

##########################################
#
# Make a combined plot
#
##########################################

combined_plot_2023_2_1_0_yds <- plot1_minimal_2023_2_1_0_yds / plot2_minimal_2023_2_1_0_yds  # '/' is used by patchwork to stack plots vertically
combined_plot_2023_2_1_0_yds
combined_plot_minimal_2023_2_1_0_yds <- combined_plot_2023_2_1_0_yds + theme_minimal() + theme(legend.position = 'bottom')

combined_plot_minimal_2023_2_1_0_yds

ggsave(
  "Combined_Figure_2023_2_1_0_yds.tiff",
  units = "in",
  width = 8,
  height = 10.5,
  dpi = 600,
  compression = 'lzw'
)


######################################################
######################################################
######################################################
####
#### Part 6. "This is What You Camew For" (Determine if Kelce played differently with/out Swift)
#### Perform Linear Mixed Effects models to determine Kelce's perfmance with and without Swift
#### 
####
######################################################
######################################################
######################################################

##########################################
##########################################
##########################################
#
# 6A. "ME!" (Analyze Data, with Swift Present)
#
##########################################
##########################################
##########################################

matched_pairs_2023_2_1_0_yds_Swift_Present$Swift_Present <- as.factor(matched_pairs_2023_2_1_0_yds_Swift_Present$Swift_Present)
matched_pairs_2023_2_1_0_yds_Swift_Present$subclass <- as.factor(matched_pairs_2023_2_1_0_yds_Swift_Present$subclass)


#########################################
# Random effects are only the "matched set" (aka subclass)
# Different variances for if Swift is present
# Scaled identify covariance structure
#########################################

nlme_model_swift_Present_v1_2023_2_1_0_yds <- lme(
  Yds ~ Swift_Present + elo1_pre,  # fixed effects
  random = ~1 | subclass,   # random effects: PairID nested within subclass
  data = matched_pairs_2023_2_1_0_yds_Swift_Present,
  method = "REML",
  weights = varIdent(form = ~ 1 | Swift_Present)  # Different variances per Swift's presence
)

nlme_model_swift_Present_v1_2023_2_1_0_yds
summary(nlme_model_swift_Present_v1_2023_2_1_0_yds)

# AIC = 382.6

#########################################
# Random effects are only the "matched set" (aka subclass)
# Different variances for Matched Set
# Scaled identify covariance structure
#########################################


nlme_model_swift_Present_v2_2023_2_1_0_yds <- lme(
  Yds ~ Swift_Present + elo1_pre,  # fixed effects
  random = ~1 | subclass,   # random effects: PairID nested within subclass
  data = matched_pairs_2023_2_1_0_yds_Swift_Present,
  method = "REML",
  weights = varIdent(form = ~ 1 | subclass)  # Different variances per Swift's presence
)

nlme_model_swift_Present_v2_2023_2_1_0_yds
summary(nlme_model_swift_Present_v2_2023_2_1_0_yds)

# AIC = 382.1

#########################################
# Random effects are only the "matched set" (aka subclass)
# Different variances for each game
# Scaled identify covariance structure
#########################################


nlme_model_swift_Present_v3_2023_2_1_0_yds <- lme(
  Yds ~ Swift_Present + elo1_pre,  # fixed effects
  random = ~1 | subclass,   # random effects: PairID nested within subclass
  data = matched_pairs_2023_2_1_0_yds_Swift_Present,
  method = "REML",
  weights = varIdent(form = ~ 1 | PairID)  # Different variances per Swift's presence
)

nlme_model_swift_Present_v3_2023_2_1_0_yds
summary(nlme_model_swift_Present_v3_2023_2_1_0_yds)

# AIC = 379.0


#########################################
# Random effects are only the "matched set" (aka subclass)
# Different variances for matched set
# Compound symmetry covariance strcuture
#########################################

nlme_model_swift_Present_v4_2023_2_1_0_yds <- lme(
  Yds ~ Swift_Present + elo1_pre,  # fixed effects
  random = ~1 | subclass,   # random effects: PairID nested within subclass
  data = matched_pairs_2023_2_1_0_yds_Swift_Present,
  method = "REML",
  correlation = corCompSymm(form = ~ 1 | subclass)  # Different variances per Swift's presence
)

nlme_model_swift_Present_v4_2023_2_1_0_yds
summary(nlme_model_swift_Present_v4_2023_2_1_0_yds)

# AIC = 380.5


#########################################
# Random effects are only the "matched set" (aka subclass)
# Different variances for matched set
# AR1 covariance structure
#########################################

nlme_model_swift_Present_v5_2023_2_1_0_yds <- lme(
  Yds ~ Swift_Present + elo1_pre,  # fixed effects
  random = ~1 | subclass,   # random effects: PairID nested within subclass
  data = matched_pairs_2023_2_1_0_yds_Swift_Present,
  method = "REML",
  correlation = corAR1(form = ~ 1 | subclass)  # Different variances per Swift's presence
)

nlme_model_swift_Present_v5_2023_2_1_0_yds
summary(nlme_model_swift_Present_v5_2023_2_1_0_yds)


# AIC = 382.9

##########################################
#
# Save this best model (It fits "All Too Well")
#
##########################################


model_Swift_Present_2023_2_1_0_yds <- nlme_model_swift_Present_v3_2023_2_1_0_yds
model_Swift_Present_2023_2_1_0_yds
summary(model_Swift_Present_2023_2_1_0_yds)


ci_Swift_Present_2023_2_1_0_yds <- intervals(model_Swift_Present_2023_2_1_0_yds, level = 0.95, which = "fixed")
print(ci_Swift_Present_2023_2_1_0_yds)


# For an lme4 model
plot(residuals(model_Swift_Present_2023_2_1_0_yds) ~ fitted(model_Swift_Present_2023_2_1_0_yds))

# For an nlme model
plot(model_Swift_Present_2023_2_1_0_yds)


summary(model_Swift_Present_2023_2_1_0_yds)
print(ci_Swift_Present_2023_2_1_0_yds)

##########################################
##########################################
##########################################
#
# 6B. "Deja Vu" (Analyze Data, with Swift Absent)
#
##########################################
##########################################
##########################################

matched_pairs_2023_2_1_0_yds_Swift_Absent$Swift_Present <- as.factor(matched_pairs_2023_2_1_0_yds_Swift_Absent$Swift_Present)
matched_pairs_2023_2_1_0_yds_Swift_Absent$subclass <- as.factor(matched_pairs_2023_2_1_0_yds_Swift_Absent$subclass)


#########################################
# Random effects are only the "matched set" (aka subclass)
# Different variances for Matched Set
# Scaled identify covariance structure
#########################################


nlme_model_swift_Absent_v1_2023_2_1_0_yds <- lme(
  Yds ~ Season2023 + elo1_pre,  # fixed effects
  random = ~1 | subclass,   # random effects: PairID nested within subclass
  data = matched_pairs_2023_2_1_0_yds_Swift_Absent,
  method = "REML",
  weights = varIdent(form = ~ 1 | subclass)  # Different variances per Swift's presence
)

nlme_model_swift_Absent_v1_2023_2_1_0_yds
summary(nlme_model_swift_Absent_v1_2023_2_1_0_yds)

# AIC = 175.2


#########################################
# Random effects are only the "matched set" (aka subclass)
# Different variances for matched set
# Compound symmetry covariance strcuture
#########################################

nlme_model_swift_Absent_v2_2023_2_1_0_yds <- lme(
  Yds ~ Season2023 + elo1_pre,  # fixed effects
  random = ~1 | subclass,   # random effects: PairID nested within subclass
  data = matched_pairs_2023_2_1_0_yds_Swift_Absent,
  method = "REML",
  correlation = corCompSymm(form = ~ 1 | subclass)  # Different variances per Swift's presence
)

nlme_model_swift_Absent_v2_2023_2_1_0_yds
summary(nlme_model_swift_Absent_v2_2023_2_1_0_yds)

# AIC = 172.2


#########################################
# Random effects are only the "matched set" (aka subclass)
# Different variances for matched set
# AR1 covariance strcuture
#########################################

nlme_model_swift_Absent_v3_2023_2_1_0_yds <- lme(
  Yds ~ Season2023 + elo1_pre,  # fixed effects
  random = ~1 | subclass,   # random effects: PairID nested within subclass
  data = matched_pairs_2023_2_1_0_yds_Swift_Absent,
  method = "REML",
  correlation = corAR1(form = ~ 1 | subclass)  # Different variances per Swift's presence
)

nlme_model_swift_Absent_v3_2023_2_1_0_yds
summary(nlme_model_swift_Absent_v3_2023_2_1_0_yds)

# AIC = 167.3

##########################################
#
# Save this best model
#
##########################################

model_Swift_Absent_2023_2_1_0_yds <- nlme_model_swift_Absent_v3_2023_2_1_0_yds
model_Swift_Absent_2023_2_1_0_yds
summary(model_Swift_Absent_2023_2_1_0_yds)

ci_Swift_Absent_2023_2_1_0_yds <- intervals(model_Swift_Absent_2023_2_1_0_yds, level = 0.95, which = "fixed")
print(ci_Swift_Absent_2023_2_1_0_yds)


# For an lme4 model
plot(residuals(model_Swift_Absent_2023_2_1_0_yds) ~ fitted(model_Swift_Absent_2023_2_1_0_yds))

# For an nlme model
plot(model_Swift_Absent_2023_2_1_0_yds)


######################################################
######################################################
######################################################
####
#### Part 7. "End Game" (Perform Binary Logistic 
####Regression to Determine Swift's Effect on Chiefs
#### Game Outcomes)
#### 
####
######################################################
######################################################
######################################################

### Set categorical data up as factors
matched_data_2023_2_1_0_yds$Swift_Present <- as.factor(matched_data_2023_2_1_0_yds$Swift_Present)
matched_data_2023_2_1_0_yds$is_win <- as.factor(matched_data_2023_2_1_0_yds$is_win)
matched_data_2023_2_1_0_yds$subclass <- as.factor(matched_data_2023_2_1_0_yds$subclass)


#########################################
# Swift present as only predictor
#
#########################################

team_model_1_2023_2_1_0_yds <- glmer(is_win ~ Swift_Present + (1 | subclass),
                                     data = matched_data_2023_2_1_0_yds, 
                                     family = binomial(), 
                                     control = glmerControl(optimizer = "bobyqa"))

team_model_1_2023_2_1_0_yds
summary(team_model_1_2023_2_1_0_yds)
#AIC = 68.6

#########################################
# Swift present and Chiefs' Elo
#
#########################################

#team_model_2_2023_2_1_0_yds <- glmer(is_win ~ Swift_Present + elo1_pre + (1 | subclass),
#                                     data = matched_data_2023_2_1_0_yds, 
#                                     family = binomial(), 
#                                     control = glmerControl(optimizer = "bobyqa"))

#team_model_2_2023_2_1_0_yds
#summary(team_model_2_2023_2_1_0_yds)
#AIC = DID NOT CONVERGE

#########################################
# Swift present, Chiefs' Elo, Chiefs' win probability
#
#########################################

#team_model_3_2023_2_1_0_yds <- glmer(is_win ~ Swift_Present + elo1_pre + elo_prob1 + (1 | subclass),
#                                     data = matched_data_2023_2_1_0_yds, 
#                                     family = binomial(), 
#                                     control = glmerControl(optimizer = "bobyqa"))

#team_model_3_2023_2_1_0_yds
#summary(team_model_3_2023_2_1_0_yds)
#AIC = DID NOT CONVERGE

#########################################
# Swift present, Chiefs' Elo, Opponent Elo, Chiefs' win probability
#
#########################################
#team_model_4_2023_2_1_0_yds <- glmer(is_win ~ Swift_Present + elo1_pre + elo2_pre + elo_prob1 + (1 | subclass),
#                                     data = matched_data_2023_2_1_0_yds, 
#                                     family = binomial(), 
#                                     control = glmerControl(optimizer = "bobyqa"))

#team_model_4_2023_2_1_0_yds
#summary(team_model_4_2023_2_1_0_yds)
#AIC = DID NOT CONVERGE

#########################################
# Swift present, Chiefs' win probability
#
#########################################

team_model_5_2023_2_1_0_yds <- glmer(is_win ~ Swift_Present + elo_prob1 + (1 | subclass),
                                     data = matched_data_2023_2_1_0_yds, 
                                     family = binomial(), 
                                     control = glmerControl(optimizer = "bobyqa"))

team_model_5_2023_2_1_0_yds
summary(team_model_5_2023_2_1_0_yds)

#AIC = 70.4
# "Sweet Nothing" - No effect of Swift on Kelce's performance

best_team_model_2023_2_1_0_yds <- team_model_1_2023_2_1_0_yds
best_team_model_2023_2_1_0_yds
summary(best_team_model_2023_2_1_0_yds)

conf_intervals_team_effect_2023_2_1_0_yds <- confint(best_team_model_2023_2_1_0_yds, method = "Wald")  # Using Wald method for confidence intervals
print(conf_intervals_team_effect_2023_2_1_0_yds)

# Exponentiate the coefficients to get the odds ratios
odds_ratios_2023_2_1_0_yds <- exp(fixef(best_team_model_2023_2_1_0_yds))
print(odds_ratios_2023_2_1_0_yds)

# Exponentiate the confidence intervals to get the odds ratio confidence intervals
exp_conf_intervals_2023_2_1_0_yds <- exp(conf_intervals_team_effect_2023_2_1_0_yds)
print(exp_conf_intervals_2023_2_1_0_yds)


### Question: "How Did It End?"
### Answer: Go read "The Manuscript" in which the results are presented to find out!


######################################################################################
######################################################################################
######################################################################################
######################################################################################
######################################################################################
######################################################################################
######################################################################################
######################################################################################
####
#### Part 4C. You Belong With Me (Perform Game Matching)
####
#### Non-Swift to Swift = 3:1
#### Replacement = None
####
######################################################################################
######################################################################################
######################################################################################
######################################################################################
######################################################################################
######################################################################################
######################################################################################
######################################################################################


##########################################
#
# Create a PSM model, with 3:1 matching, no replacement
#
##########################################


psm_model_2023_3_1_0_yds <- matchit(Season2023 ~ elo1_pre,
                                    data = data,
                                    method = "optimal",  
                                    ratio = 3,  # Match 3 Pre-Swift games to every 1 Swift game
                                    distance = "glm", 
                                    replace = FALSE)  # Ensuring controls are not reused

### Display the model info
psm_model_2023_3_1_0_yds

### Create the matched data
matched_data_2023_3_1_0_yds <- match.data(psm_model_2023_3_1_0_yds)


##########################################
#
# See which games matched
#
##########################################

#############################
### Overall
#############################

# This will create a "subclass" which is each "matched set"
# Date is used as a unique identifier for each game
matched_pairs_2023_3_1_0_yds <- matched_data_2023_3_1_0_yds %>%
  dplyr::select(Date, Season2023, gm_no, Swift_Present, subclass, Yds, elo1_pre, elo2_pre, elo_prob1) %>%
  arrange(subclass, Swift_Present) %>%
  group_by(subclass) %>%
  mutate(PairID = row_number()) %>%
  ungroup()

# Print out the organized matched pairs
print(matched_pairs_2023_3_1_0_yds)


##########################################
#
# Assess Distribution of Matched Data
#
##########################################

# Perform Shapiro-Wilk normality test for each group
swift_present_data_2023_3_1_0_yds <- matched_data_2023_3_1_0_yds %>% 
  filter(Season2023 == 1, Swift_Present == 1) %>% 
  pull(Yds)

swift_absent_data_2023_3_1_0_yds <- matched_data_2023_3_1_0_yds %>% 
  filter(Season2023 == 1, Swift_Present == 0) %>% 
  pull(Yds)

# Shapiro-Wilk Test
shapiro_test_present_2023_3_1_0_yds <- shapiro.test(swift_present_data_2023_3_1_0_yds)
shapiro_test_absent_2023_3_1_0_yds <- shapiro.test(swift_absent_data_2023_3_1_0_yds)

# Print results
print(shapiro_test_present_2023_3_1_0_yds)
print(shapiro_test_absent_2023_3_1_0_yds)


##########################################
#
# Provide Summary Stats from the Matched Games
#
##########################################


# Filter data for 2023 and then summarize based on Swift's presence
summary_stats_2023_3_1_0_yds <- matched_data_2023_3_1_0_yds %>%
  #  filter(Season2023 == 1) %>%  # Filter for the 2023 season
  group_by(Swift_Present, Season2023) %>%  # Group data by Taylor Swift's presence
  summarise(
    Game_Count = n(),
    Total_Yards = sum(Yds),
    Average_Yards = mean(Yds),
    SD_yards = sd(Yds),
    Median_Yards = median(Yds),
    IQR_Yards = IQR(Yds),
    Chiefs_Elo = mean(elo1_pre),
    Opponent_Elo = mean(elo2_pre),
    Win_Prob = mean(elo_prob1),
    .groups = 'drop'  # Drop grouping structure after summarisation
  )

# Print the summary statistics
print(summary_stats_2023_3_1_0_yds)


##########################################
#
# Define which matched sets represent those where Swift is present or absent
#
##########################################


matched_pairs_2023_3_1_0_yds <- matched_pairs_2023_3_1_0_yds %>%
  group_by(subclass) %>%
  mutate(Swift_Any_Present = any(Swift_Present == 1)) %>%
  ungroup()

# Data frame where Swift is present in any game of the subclass
matched_pairs_2023_3_1_0_yds_Swift_Present <- matched_pairs_2023_3_1_0_yds %>%
  filter(Swift_Any_Present == TRUE)

# Data frame where Swift is absent in all games of the subclass
matched_pairs_2023_3_1_0_yds_Swift_Absent <- matched_pairs_2023_3_1_0_yds %>%
  filter(Swift_Any_Present == FALSE)

# Check the summary of each subset
summary(matched_pairs_2023_3_1_0_yds_Swift_Present$Swift_Present)
summary(matched_pairs_2023_3_1_0_yds_Swift_Absent$Swift_Present)

# Check the number of rows to ensure all data is accounted for
nrow(matched_pairs_2023_3_1_0_yds_Swift_Present)
nrow(matched_pairs_2023_3_1_0_yds_Swift_Absent)
nrow(matched_data_2023_3_1_0_yds)  # Should be the sum of the two subsets


##########################################
#
# Plot the matched data
#
##########################################

plot_propensity_2023_3_1_0_yds <- plot(psm_model_2023_3_1_0_yds, type = "jitter", interactive = FALSE)

plot_propensity_2023_3_1_0_yds


##########################################
#
# Balance Diagnostics
#
##########################################

bal.tab(psm_model_2023_3_1_0_yds, un = TRUE)  # Check balance before and after matching

balance_stats_2023_3_1_0_yds <- bal.tab(psm_model_2023_3_1_0_yds, un = TRUE)


# Extract balance table
balance_2023_3_1_0_yds <- bal.tab(psm_model_2023_3_1_0_yds, un = TRUE)

# Convert to dataframe for custom plotting
balance_df_2023_3_1_0_yds <- as.data.frame(balance_2023_3_1_0_yds$Balance)
balance_df_2023_3_1_0_yds$Variable <- rownames(balance_df_2023_3_1_0_yds)

# Plot manually with ggplot2
library(ggplot2)

balance_plot_2023_3_1_0_yds <- ggplot(balance_df_2023_3_1_0_yds, aes(x = abs(Diff.Un), y = Variable)) +
  geom_point(color = "blue", size = 3) +
  geom_point(aes(x = abs(Diff.Adj)), color = "red", size = 3) +
  geom_vline(xintercept = 0.1, linetype = "dashed", color = "grey50") +
  labs(title = "Standardized Mean Differences Before and After Matching",
       x = "Absolute Standardized Mean Difference",
       y = "Variable") +
  theme_minimal() +
  scale_x_continuous(limits = c(0, max(abs(balance_df_2023_3_1_0_yds$Diff.Un), abs(balance_df_2023_3_1_0_yds$Diff.Adj), na.rm = TRUE) + 0.05))


balance_plot_2023_3_1_0_yds

ggsave(
  "Balance_Plot_2023_3_1_0_yds.tiff",
  units = "in",
  width = 10.5,
  height = 8,
  dpi = 600,
  compression = 'lzw'
)


######################################################
######################################################
######################################################
####
#### Part 5. "Style" (Make Plots to Visualize Matched Data)
#### (Debated calling this one "Picture to Burn")
####
######################################################
######################################################
######################################################


##########################################
#
# Plot Kelce's Performance
#
##########################################

# Add a more explicit identifier
matched_data_2023_3_1_0_yds <- matched_data_2023_3_1_0_yds %>%
  arrange(gm_no) %>%
  group_by(subclass) %>%
  mutate(MatchSet = first(gm_no[Season2023 == 1])) %>%
  ungroup()

# Ensure the Swift_Present variable is a factor for coloring purposes in the plot
matched_data_2023_3_1_0_yds$Swift_Present <- as.factor(matched_data_2023_3_1_0_yds$Swift_Present)


# Plot the Swift era games and the Pre-Swift Era games
plot2_2023_3_1_0_yds <- ggplot(matched_data_2023_3_1_0_yds, aes(x = factor(MatchSet), y = Yds)) +
  # First layer for Pre-Swift era 
  geom_point(data = matched_data_2023_3_1_0_yds %>% filter(Season2023 == 0),
             aes(shape = "Pre-Swift Era", fill = "Pre-Swift Era"),
             size = 4, stroke = 0, color = "grey") +  # Grey circles with no border for Pre-Swift era games
  # Second layer for 2023 games with Swift present
  geom_point(data = matched_data_2023_3_1_0_yds %>% filter(Season2023 == 1 & Swift_Present == 1),
             aes(shape = "Swift Present", fill = "Swift Present"),
             size = 4, stroke = 1.5, color = "black") +  # Red fill with black stroke for 2023 games with Swift present
  # Additional layer for 2023 games with Swift absent
  geom_point(data = matched_data_2023_3_1_0_yds %>% filter(Season2023 == 1 & Swift_Present == 0),
             aes(shape = "Swift Absent", fill = "Swift Absent"),
             size = 4, stroke = 1.5, color = "black") +  # Blue fill with black stroke for 2023 games with Swift absent
  scale_shape_manual(name = "Game Details",
                     values = c("Pre-Swift Era" = 21, "Swift Present" = 22, "Swift Absent" = 22)) +
  scale_fill_manual(name = "Game Details",
                    values = c("Pre-Swift Era" = "grey", "Swift Present" = "red", "Swift Absent" = "blue")) +
  labs(x = "Matched Set (Based on Week of 2023 Season)", y = "Total Yards",
       title = "Comparison of Kelce's Performance with vs. without Taylor Swift") +
  theme_minimal() +
  theme(axis.text.x = element_text(angle = 45, hjust = 1),  # Adjust text angle for clarity
        legend.position = "bottom")  # Adjust legend position as needed


### This will be Figure 2 in the paper

plot2_minimal_2023_3_1_0_yds <- plot2_2023_3_1_0_yds + theme_minimal() + theme(legend.position = 'bottom')

plot2_minimal_2023_3_1_0_yds

ggsave(
  "Figure2_2023_3_1_0_yds.tiff",
  units = "in",
  width = 10.5,
  height = 8,
  dpi = 600,
  compression = 'lzw'
)


##########################################
#
# Plot Chiefs Elo
#
##########################################


# Create the plot with improved legend descriptions
plot1_2023_3_1_0_yds <- ggplot(matched_data_2023_3_1_0_yds, aes(x = factor(MatchSet), y = elo1_pre)) +
  geom_point(aes(shape = interaction(Season2023, Swift_Present), fill = interaction(Season2023, Swift_Present)), 
             size = 4, stroke = 0, # No border stroke
             position = position_dodge(width = 0.5)) +
  scale_shape_manual(name = "Game Details",
                     values = c("0.0" = 21, "1.0" = 22, "1.1" = 22), 
                     labels = c("Pre-Swift Era", "Swift Era, Swift Absent", "Swift Era, Swift Present")) +
  scale_fill_manual(name = "Game Details",
                    values = c("0.0" = "grey", "1.0" = "blue", "1.1" = "red"),
                    labels = c("Pre-Swift Era", "Swift Era, Swift Absent", "Swift Era, Swift Present")) +
  guides(shape = guide_legend(override.aes = list(fill = c("grey", "blue", "red"), 
                                                  shape = c(21, 22, 22)))) +
  labs(x = "Matched Set (Based on Week of 2023 Season)", y = "Chiefs Pre-game Elo",
       title = "Comparison of Pre-game Elo Across Matched Sets",
       subtitle = "Each point represents a game's pre-game Elo") +
  theme_minimal() +
  theme(axis.text.x = element_text(angle = 45, hjust = 1),
        legend.position = "bottom",
        legend.title.align = 0.5,
        legend.text = element_text(size = 10),
        legend.title = element_text(size = 12),
        legend.key = element_blank())  # Removes the extra legend key


### This will be Figure 1 in the paper

plot1_minimal_2023_3_1_0_yds <- plot1_2023_3_1_0_yds + theme_minimal() + theme(legend.position = 'bottom')

plot1_minimal_2023_3_1_0_yds

ggsave(
  "Figure1_2023_3_1_0_yds.tiff",
  units = "in",
  width = 10.5,
  height = 8,
  dpi = 600,
  compression = 'lzw'
)

##########################################
#
# Make a combined plot
#
##########################################

combined_plot_2023_3_1_0_yds <- plot1_minimal_2023_3_1_0_yds / plot2_minimal_2023_3_1_0_yds  # '/' is used by patchwork to stack plots vertically
combined_plot_2023_3_1_0_yds
combined_plot_minimal_2023_3_1_0_yds <- combined_plot_2023_3_1_0_yds + theme_minimal() + theme(legend.position = 'bottom')

combined_plot_minimal_2023_3_1_0_yds

ggsave(
  "Combined_Figure_2023_3_1_0_yds.tiff",
  units = "in",
  width = 8,
  height = 10.5,
  dpi = 600,
  compression = 'lzw'
)


######################################################
######################################################
######################################################
####
#### Part 6. "This is What You Camew For" (Determine if Kelce played differently with/out Swift)
#### Perform Linear Mixed Effects models to determine Kelce's perfmance with and without Swift
#### 
####
######################################################
######################################################
######################################################

##########################################
##########################################
##########################################
#
# 6A. "ME!" (Analyze Data, with Swift Present)
#
##########################################
##########################################
##########################################

matched_pairs_2023_3_1_0_yds_Swift_Present$Swift_Present <- as.factor(matched_pairs_2023_3_1_0_yds_Swift_Present$Swift_Present)
matched_pairs_2023_3_1_0_yds_Swift_Present$subclass <- as.factor(matched_pairs_2023_3_1_0_yds_Swift_Present$subclass)


#########################################
# Random effects are only the "matched set" (aka subclass)
# Different variances for if Swift is present
# Scaled identify covariance structure
#########################################

nlme_model_swift_Present_v1_2023_3_1_0_yds <- lme(
  Yds ~ Swift_Present + elo1_pre,  # fixed effects
  random = ~1 | subclass,   # random effects: PairID nested within subclass
  data = matched_pairs_2023_3_1_0_yds_Swift_Present,
  method = "REML",
  weights = varIdent(form = ~ 1 | Swift_Present)  # Different variances per Swift's presence
)

nlme_model_swift_Present_v1_2023_3_1_0_yds
summary(nlme_model_swift_Present_v1_2023_3_1_0_yds)

# AIC = 515.9

#########################################
# Random effects are only the "matched set" (aka subclass)
# Different variances for Matched Set
# Scaled identify covariance structure
#########################################


nlme_model_swift_Present_v2_2023_3_1_0_yds <- lme(
  Yds ~ Swift_Present + elo1_pre,  # fixed effects
  random = ~1 | subclass,   # random effects: PairID nested within subclass
  data = matched_pairs_2023_3_1_0_yds_Swift_Present,
  method = "REML",
  weights = varIdent(form = ~ 1 | subclass)  # Different variances per Swift's presence
)

nlme_model_swift_Present_v2_2023_3_1_0_yds
summary(nlme_model_swift_Present_v2_2023_3_1_0_yds)

# AIC = 516.2


#########################################
# Random effects are only the "matched set" (aka subclass)
# Different variances for each game
# Scaled identify covariance structure
#########################################


nlme_model_swift_Present_v3_2023_3_1_0_yds <- lme(
  Yds ~ Swift_Present + elo1_pre,  # fixed effects
  random = ~1 | subclass,   # random effects: PairID nested within subclass
  data = matched_pairs_2023_3_1_0_yds_Swift_Present,
  method = "REML",
  weights = varIdent(form = ~ 1 | PairID)  # Different variances per Swift's presence
)

nlme_model_swift_Present_v3_2023_3_1_0_yds
summary(nlme_model_swift_Present_v3_2023_3_1_0_yds)

# AIC = 515.1


#########################################
# Random effects are only the "matched set" (aka subclass)
# Different variances for matched set
# Compound symmetry covariance strcuture
#########################################

nlme_model_swift_Present_v4_2023_3_1_0_yds <- lme(
  Yds ~ Swift_Present + elo1_pre,  # fixed effects
  random = ~1 | subclass,   # random effects: PairID nested within subclass
  data = matched_pairs_2023_3_1_0_yds_Swift_Present,
  method = "REML",
  correlation = corCompSymm(form = ~ 1 | subclass)  # Different variances per Swift's presence
)

nlme_model_swift_Present_v4_2023_3_1_0_yds
summary(nlme_model_swift_Present_v4_2023_3_1_0_yds)

# AIC = 515.9


#########################################
# Random effects are only the "matched set" (aka subclass)
# Different variances for matched set
# AR1 covariance structure
#########################################

nlme_model_swift_Present_v5_2023_3_1_0_yds <- lme(
  Yds ~ Swift_Present + elo1_pre,  # fixed effects
  random = ~1 | subclass,   # random effects: PairID nested within subclass
  data = matched_pairs_2023_3_1_0_yds_Swift_Present,
  method = "REML",
  correlation = corAR1(form = ~ 1 | subclass)  # Different variances per Swift's presence
)

nlme_model_swift_Present_v5_2023_3_1_0_yds
summary(nlme_model_swift_Present_v5_2023_3_1_0_yds)


# AIC = 512.4

##########################################
#
# Save this best model (It fits "All Too Well")
#
##########################################


model_Swift_Present_2023_3_1_0_yds <- nlme_model_swift_Present_v5_2023_3_1_0_yds
model_Swift_Present_2023_3_1_0_yds
summary(model_Swift_Present_2023_3_1_0_yds)


ci_Swift_Present_2023_3_1_0_yds <- intervals(model_Swift_Present_2023_3_1_0_yds, level = 0.95, which = "fixed")
print(ci_Swift_Present_2023_3_1_0_yds)


# For an lme4 model
plot(residuals(model_Swift_Present_2023_3_1_0_yds) ~ fitted(model_Swift_Present_2023_3_1_0_yds))

# For an nlme model
plot(model_Swift_Present_2023_3_1_0_yds)


summary(model_Swift_Present_2023_3_1_0_yds)
print(ci_Swift_Present_2023_3_1_0_yds)

##########################################
##########################################
##########################################
#
# 6B. "Deja Vu" (Analyze Data, with Swift Absent)
#
##########################################
##########################################
##########################################

matched_pairs_2023_3_1_0_yds_Swift_Absent$Swift_Present <- as.factor(matched_pairs_2023_3_1_0_yds_Swift_Absent$Swift_Present)
matched_pairs_2023_3_1_0_yds_Swift_Absent$subclass <- as.factor(matched_pairs_2023_3_1_0_yds_Swift_Absent$subclass)


#########################################
# Random effects are only the "matched set" (aka subclass)
# Different variances for Matched Set
# Scaled identify covariance structure
#########################################


nlme_model_swift_Absent_v1_2023_3_1_0_yds <- lme(
  Yds ~ Season2023 + elo1_pre,  # fixed effects
  random = ~1 | subclass,   # random effects: PairID nested within subclass
  data = matched_pairs_2023_3_1_0_yds_Swift_Absent,
  method = "REML",
  weights = varIdent(form = ~ 1 | subclass)  # Different variances per Swift's presence
)

nlme_model_swift_Absent_v1_2023_3_1_0_yds
summary(nlme_model_swift_Absent_v1_2023_3_1_0_yds)

# AIC = 241.4


#########################################
# Random effects are only the "matched set" (aka subclass)
# Different variances for matched set
# Compound symmetry covariance strcuture
#########################################

nlme_model_swift_Absent_v2_2023_3_1_0_yds <- lme(
  Yds ~ Season2023 + elo1_pre,  # fixed effects
  random = ~1 | subclass,   # random effects: PairID nested within subclass
  data = matched_pairs_2023_3_1_0_yds_Swift_Absent,
  method = "REML",
  correlation = corCompSymm(form = ~ 1 | subclass)  # Different variances per Swift's presence
)

nlme_model_swift_Absent_v2_2023_3_1_0_yds
summary(nlme_model_swift_Absent_v2_2023_3_1_0_yds)

# AIC = 235.6


#########################################
# Random effects are only the "matched set" (aka subclass)
# Different variances for matched set
# AR1 covariance strcuture
#########################################

nlme_model_swift_Absent_v3_2023_3_1_0_yds <- lme(
  Yds ~ Season2023 + elo1_pre,  # fixed effects
  random = ~1 | subclass,   # random effects: PairID nested within subclass
  data = matched_pairs_2023_3_1_0_yds_Swift_Absent,
  method = "REML",
  correlation = corAR1(form = ~ 1 | subclass)  # Different variances per Swift's presence
)

nlme_model_swift_Absent_v3_2023_3_1_0_yds
summary(nlme_model_swift_Absent_v3_2023_3_1_0_yds)

# AIC = 235.4

##########################################
#
# Save this best model
#
##########################################

model_Swift_Absent_2023_3_1_0_yds <- nlme_model_swift_Absent_v3_2023_3_1_0_yds
model_Swift_Absent_2023_3_1_0_yds
summary(model_Swift_Absent_2023_3_1_0_yds)

ci_Swift_Absent_2023_3_1_0_yds <- intervals(model_Swift_Absent_2023_3_1_0_yds, level = 0.95, which = "fixed")
print(ci_Swift_Absent_2023_3_1_0_yds)


# For an lme4 model
plot(residuals(model_Swift_Absent_2023_3_1_0_yds) ~ fitted(model_Swift_Absent_2023_3_1_0_yds))

# For an nlme model
plot(model_Swift_Absent_2023_3_1_0_yds)


######################################################
######################################################
######################################################
####
#### Part 7. "End Game" (Perform Binary Logistic 
####Regression to Determine Swift's Effect on Chiefs
#### Game Outcomes)
#### 
####
######################################################
######################################################
######################################################

### Set categorical data up as factors
matched_data_2023_3_1_0_yds$Swift_Present <- as.factor(matched_data_2023_3_1_0_yds$Swift_Present)
matched_data_2023_3_1_0_yds$is_win <- as.factor(matched_data_2023_3_1_0_yds$is_win)
matched_data_2023_3_1_0_yds$subclass <- as.factor(matched_data_2023_3_1_0_yds$subclass)


#########################################
# Swift present as only predictor
#
#########################################

team_model_1_2023_3_1_0_yds <- glmer(is_win ~ Swift_Present + (1 | subclass),
                                     data = matched_data_2023_3_1_0_yds, 
                                     family = binomial(), 
                                     control = glmerControl(optimizer = "bobyqa"))

team_model_1_2023_3_1_0_yds
summary(team_model_1_2023_3_1_0_yds)
#AIC = 89.2

#########################################
# Swift present and Chiefs' Elo
#
#########################################

team_model_2_2023_3_1_0_yds <- glmer(is_win ~ Swift_Present + elo1_pre + (1 | subclass),
                                     data = matched_data_2023_3_1_0_yds, 
                                     family = binomial(), 
                                     control = glmerControl(optimizer = "bobyqa"))

team_model_2_2023_3_1_0_yds
summary(team_model_2_2023_3_1_0_yds)
#AIC = 90.3

#########################################
# Swift present, Chiefs' Elo, Chiefs' win probability
#
#########################################

team_model_3_2023_3_1_0_yds <- glmer(is_win ~ Swift_Present + elo1_pre + elo_prob1 + (1 | subclass),
                                     data = matched_data_2023_3_1_0_yds, 
                                     family = binomial(), 
                                     control = glmerControl(optimizer = "bobyqa"))

team_model_3_2023_3_1_0_yds
summary(team_model_3_2023_3_1_0_yds)
#AIC = 91.7

#########################################
# Swift present, Chiefs' Elo, Opponent Elo, Chiefs' win probability
#
#########################################
team_model_4_2023_3_1_0_yds <- glmer(is_win ~ Swift_Present + elo1_pre + elo2_pre + elo_prob1 + (1 | subclass),
                                     data = matched_data_2023_3_1_0_yds, 
                                     family = binomial(), 
                                     control = glmerControl(optimizer = "bobyqa"))

team_model_4_2023_3_1_0_yds
summary(team_model_4_2023_3_1_0_yds)
#AIC = 91.1

#########################################
# Swift present, Chiefs' win probability
#
#########################################

team_model_5_2023_3_1_0_yds <- glmer(is_win ~ Swift_Present + elo_prob1 + (1 | subclass),
                                     data = matched_data_2023_3_1_0_yds, 
                                     family = binomial(), 
                                     control = glmerControl(optimizer = "bobyqa"))

team_model_5_2023_3_1_0_yds
summary(team_model_5_2023_3_1_0_yds)

#AIC = 90.9
# "Sweet Nothing" - No effect of Swift on Kelce's performance

best_team_model_2023_3_1_0_yds <- team_model_1_2023_3_1_0_yds
best_team_model_2023_3_1_0_yds
summary(best_team_model_2023_3_1_0_yds)

conf_intervals_team_effect_2023_3_1_0_yds <- confint(best_team_model_2023_3_1_0_yds, method = "Wald")  # Using Wald method for confidence intervals
print(conf_intervals_team_effect_2023_3_1_0_yds)

# Exponentiate the coefficients to get the odds ratios
odds_ratios_2023_3_1_0_yds <- exp(fixef(best_team_model_2023_3_1_0_yds))
print(odds_ratios_2023_3_1_0_yds)

# Exponentiate the confidence intervals to get the odds ratio confidence intervals
exp_conf_intervals_2023_3_1_0_yds <- exp(conf_intervals_team_effect_2023_3_1_0_yds)
print(exp_conf_intervals_2023_3_1_0_yds)


### Question: "How Did It End?"
### Answer: Go read "The Manuscript" in which the results are presented to find out!


######################################################################################
######################################################################################
######################################################################################
######################################################################################
######################################################################################
######################################################################################
######################################################################################
######################################################################################
####
#### Part 4D. You Belong With Me (Perform Game Matching)
####
#### Non-Swift to Swift = 5:1
#### Replacement = None
####
######################################################################################
######################################################################################
######################################################################################
######################################################################################
######################################################################################
######################################################################################
######################################################################################
######################################################################################

##########################################
#
# Create a PSM model, with 5:1 matching, no replacement
#
##########################################


psm_model_2023_5_1_0_yds <- matchit(Season2023 ~ elo1_pre,
                                data = data,
                                method = "optimal",  
                                ratio = 5,  # Match 5 Pre-Swift games to every 1 Swift game
                                distance = "glm", 
                                replace = FALSE)  # Ensuring controls are not reused

### Display the model info
psm_model_2023_5_1_0_yds

### Create the matched data
matched_data_2023_5_1_0_yds <- match.data(psm_model_2023_5_1_0_yds)


##########################################
#
# See which games matched
#
##########################################

#############################
### Overall
#############################

# This will create a "subclass" which is each "matched set"
# Date is used as a unique identifier for each game
matched_pairs_2023_5_1_0_yds <- matched_data_2023_5_1_0_yds %>%
  dplyr::select(Date, Season2023, gm_no, Swift_Present, subclass, Yds, elo1_pre, elo2_pre, elo_prob1) %>%
  arrange(subclass, Swift_Present) %>%
  group_by(subclass) %>%
  mutate(PairID = row_number()) %>%
  ungroup()

# Print out the organized matched pairs
print(matched_pairs_2023_5_1_0_yds)


##########################################
#
# Assess Distribution of Matched Data
#
##########################################

# Perform Shapiro-Wilk normality test for each group
swift_present_data_2023_5_1_0_yds <- matched_data_2023_5_1_0_yds %>% 
  filter(Season2023 == 1, Swift_Present == 1) %>% 
  pull(Yds)

swift_absent_data_2023_5_1_0_yds <- matched_data_2023_5_1_0_yds %>% 
  filter(Season2023 == 1, Swift_Present == 0) %>% 
  pull(Yds)

# Shapiro-Wilk Test
shapiro_test_present_2023_5_1_0_yds <- shapiro.test(swift_present_data_2023_5_1_0_yds)
shapiro_test_absent_2023_5_1_0_yds <- shapiro.test(swift_absent_data_2023_5_1_0_yds)

# Print results
print(shapiro_test_present_2023_5_1_0_yds)
print(shapiro_test_absent_2023_5_1_0_yds)


##########################################
#
# Provide Summary Stats from the Matched Games
#
##########################################


# Filter data for 2023 and then summarize based on Swift's presence
summary_stats_2023_5_1_0_yds <- matched_data_2023_5_1_0_yds %>%
  #  filter(Season2023 == 1) %>%  # Filter for the 2023 season
  group_by(Swift_Present, Season2023) %>%  # Group data by Taylor Swift's presence
  summarise(
    Game_Count = n(),
    Total_Yards = sum(Yds),
    Average_Yards = mean(Yds),
    SD_yards = sd(Yds),
    Median_Yards = median(Yds),
    IQR_Yards = IQR(Yds),
    Chiefs_Elo = mean(elo1_pre),
    Opponent_Elo = mean(elo2_pre),
    Win_Prob = mean(elo_prob1),
    .groups = 'drop'  # Drop grouping structure after summarisation
  )

# Print the summary statistics
print(summary_stats_2023_5_1_0_yds)


##########################################
#
# Define which matched sets represent those where Swift is present or absent
#
##########################################


matched_pairs_2023_5_1_0_yds <- matched_pairs_2023_5_1_0_yds %>%
  group_by(subclass) %>%
  mutate(Swift_Any_Present = any(Swift_Present == 1)) %>%
  ungroup()

# Data frame where Swift is present in any game of the subclass
matched_pairs_2023_5_1_0_yds_Swift_Present <- matched_pairs_2023_5_1_0_yds %>%
  filter(Swift_Any_Present == TRUE)

# Data frame where Swift is absent in all games of the subclass
matched_pairs_2023_5_1_0_yds_Swift_Absent <- matched_pairs_2023_5_1_0_yds %>%
  filter(Swift_Any_Present == FALSE)

# Check the summary of each subset
summary(matched_pairs_2023_5_1_0_yds_Swift_Present$Swift_Present)
summary(matched_pairs_2023_5_1_0_yds_Swift_Absent$Swift_Present)

# Check the number of rows to ensure all data is accounted for
nrow(matched_pairs_2023_5_1_0_yds_Swift_Present)
nrow(matched_pairs_2023_5_1_0_yds_Swift_Absent)
nrow(matched_data_2023_5_1_0_yds)  # Should be the sum of the two subsets


##########################################
#
# Plot the matched data
#
##########################################

plot_propensity_2023_5_1_0_yds <- plot(psm_model_2023_5_1_0_yds, type = "jitter", interactive = FALSE)

plot_propensity_2023_5_1_0_yds


##########################################
#
# Balance Diagnostics
#
##########################################

bal.tab(psm_model_2023_5_1_0_yds, un = TRUE)  # Check balance before and after matching

balance_stats_2023_5_1_0_yds <- bal.tab(psm_model_2023_5_1_0_yds, un = TRUE)


# Extract balance table
balance_2023_5_1_0_yds <- bal.tab(psm_model_2023_5_1_0_yds, un = TRUE)

# Convert to dataframe for custom plotting
balance_df_2023_5_1_0_yds <- as.data.frame(balance_2023_5_1_0_yds$Balance)
balance_df_2023_5_1_0_yds$Variable <- rownames(balance_df_2023_5_1_0_yds)

# Plot manually with ggplot2
library(ggplot2)

balance_plot_2023_5_1_0_yds <- ggplot(balance_df_2023_5_1_0_yds, aes(x = abs(Diff.Un), y = Variable)) +
  geom_point(color = "blue", size = 3) +
  geom_point(aes(x = abs(Diff.Adj)), color = "red", size = 3) +
  geom_vline(xintercept = 0.1, linetype = "dashed", color = "grey50") +
  labs(title = "Standardized Mean Differences Before and After Matching",
       x = "Absolute Standardized Mean Difference",
       y = "Variable") +
  theme_minimal() +
  scale_x_continuous(limits = c(0, max(abs(balance_df_2023_5_1_0_yds$Diff.Un), abs(balance_df_2023_5_1_0_yds$Diff.Adj), na.rm = TRUE) + 0.05))


balance_plot_2023_5_1_0_yds

ggsave(
  "Balance_Plot_2023_5_1_0_yds.tiff",
  units = "in",
  width = 10.5,
  height = 8,
  dpi = 600,
  compression = 'lzw'
)


######################################################
######################################################
######################################################
####
#### Part 5. "Style" (Make Plots to Visualize Matched Data)
#### (Debated calling this one "Picture to Burn")
####
######################################################
######################################################
######################################################


##########################################
#
# Plot Kelce's Performance
#
##########################################

# Add a more explicit identifier
matched_data_2023_5_1_0_yds <- matched_data_2023_5_1_0_yds %>%
  arrange(gm_no) %>%
  group_by(subclass) %>%
  mutate(MatchSet = first(gm_no[Season2023 == 1])) %>%
  ungroup()

# Ensure the Swift_Present variable is a factor for coloring purposes in the plot
matched_data_2023_5_1_0_yds$Swift_Present <- as.factor(matched_data_2023_5_1_0_yds$Swift_Present)


# Plot the Swift era games and the Pre-Swift Era games
plot2_2023_5_1_0_yds <- ggplot(matched_data_2023_5_1_0_yds, aes(x = factor(MatchSet), y = Yds)) +
  # First layer for Pre-Swift era 
  geom_point(data = matched_data_2023_5_1_0_yds %>% filter(Season2023 == 0),
             aes(shape = "Pre-Swift Era", fill = "Pre-Swift Era"),
             size = 4, stroke = 0, color = "grey") +  # Grey circles with no border for Pre-Swift era games
  # Second layer for 2023 games with Swift present
  geom_point(data = matched_data_2023_5_1_0_yds %>% filter(Season2023 == 1 & Swift_Present == 1),
             aes(shape = "Swift Present", fill = "Swift Present"),
             size = 4, stroke = 1.5, color = "black") +  # Red fill with black stroke for 2023 games with Swift present
  # Additional layer for 2023 games with Swift absent
  geom_point(data = matched_data_2023_5_1_0_yds %>% filter(Season2023 == 1 & Swift_Present == 0),
             aes(shape = "Swift Absent", fill = "Swift Absent"),
             size = 4, stroke = 1.5, color = "black") +  # Blue fill with black stroke for 2023 games with Swift absent
  scale_shape_manual(name = "Game Details",
                     values = c("Pre-Swift Era" = 21, "Swift Present" = 22, "Swift Absent" = 22)) +
  scale_fill_manual(name = "Game Details",
                    values = c("Pre-Swift Era" = "grey", "Swift Present" = "red", "Swift Absent" = "blue")) +
  labs(x = "Matched Set (Based on Week of 2023 Season)", y = "Total Yards",
       title = "Comparison of Kelce's Performance with vs. without Taylor Swift") +
  theme_minimal() +
  theme(axis.text.x = element_text(angle = 45, hjust = 1),  # Adjust text angle for clarity
        legend.position = "bottom")  # Adjust legend position as needed


### This will be Figure 2 in the paper

plot2_minimal_2023_5_1_0_yds <- plot2_2023_5_1_0_yds + theme_minimal() + theme(legend.position = 'bottom')

plot2_minimal_2023_5_1_0_yds

ggsave(
  "Figure2_2023_5_1_0_yds.tiff",
  units = "in",
  width = 10.5,
  height = 8,
  dpi = 600,
  compression = 'lzw'
)


##########################################
#
# Plot Chiefs Elo
#
##########################################


# Create the plot with improved legend descriptions
plot1_2023_5_1_0_yds <- ggplot(matched_data_2023_5_1_0_yds, aes(x = factor(MatchSet), y = elo1_pre)) +
  geom_point(aes(shape = interaction(Season2023, Swift_Present), fill = interaction(Season2023, Swift_Present)), 
             size = 4, stroke = 0, # No border stroke
             position = position_dodge(width = 0.5)) +
  scale_shape_manual(name = "Game Details",
                     values = c("0.0" = 21, "1.0" = 22, "1.1" = 22), 
                     labels = c("Pre-Swift Era", "Swift Era, Swift Absent", "Swift Era, Swift Present")) +
  scale_fill_manual(name = "Game Details",
                    values = c("0.0" = "grey", "1.0" = "blue", "1.1" = "red"),
                    labels = c("Pre-Swift Era", "Swift Era, Swift Absent", "Swift Era, Swift Present")) +
  guides(shape = guide_legend(override.aes = list(fill = c("grey", "blue", "red"), 
                                                  shape = c(21, 22, 22)))) +
  labs(x = "Matched Set (Based on Week of 2023 Season)", y = "Chiefs Pre-game Elo",
       title = "Comparison of Pre-game Elo Across Matched Sets",
       subtitle = "Each point represents a game's pre-game Elo") +
  theme_minimal() +
  theme(axis.text.x = element_text(angle = 45, hjust = 1),
        legend.position = "bottom",
        legend.title.align = 0.5,
        legend.text = element_text(size = 10),
        legend.title = element_text(size = 12),
        legend.key = element_blank())  # Removes the extra legend key


### This will be Figure 1 in the paper

plot1_minimal_2023_5_1_0_yds <- plot1_2023_5_1_0_yds + theme_minimal() + theme(legend.position = 'bottom')

plot1_minimal_2023_5_1_0_yds

ggsave(
  "Figure1_2023_5_1_0_yds.tiff",
  units = "in",
  width = 10.5,
  height = 8,
  dpi = 600,
  compression = 'lzw'
)

##########################################
#
# Make a combined plot
#
##########################################

combined_plot_2023_5_1_0_yds <- plot1_minimal_2023_5_1_0_yds / plot2_minimal_2023_5_1_0_yds  # '/' is used by patchwork to stack plots vertically
combined_plot_2023_5_1_0_yds
combined_plot_minimal_2023_5_1_0_yds <- combined_plot_2023_5_1_0_yds + theme_minimal() + theme(legend.position = 'bottom')

combined_plot_minimal_2023_5_1_0_yds

ggsave(
  "Combined_Figure_2023_5_1_0_yds.tiff",
  units = "in",
  width = 8,
  height = 10.5,
  dpi = 600,
  compression = 'lzw'
)


######################################################
######################################################
######################################################
####
#### Part 6. "This is What You Camew For" (Determine if Kelce played differently with/out Swift)
#### Perform Linear Mixed Effects models to determine Kelce's perfmance with and without Swift
#### 
####
######################################################
######################################################
######################################################

##########################################
##########################################
##########################################
#
# 6A. "ME!" (Analyze Data, with Swift Present)
#
##########################################
##########################################
##########################################

matched_pairs_2023_5_1_0_yds_Swift_Present$Swift_Present <- as.factor(matched_pairs_2023_5_1_0_yds_Swift_Present$Swift_Present)
matched_pairs_2023_5_1_0_yds_Swift_Present$subclass <- as.factor(matched_pairs_2023_5_1_0_yds_Swift_Present$subclass)


#########################################
# Random effects are only the "matched set" (aka subclass)
# Different variances for if Swift is present
# Scaled identify covariance structure
#########################################

nlme_model_swift_Present_v1_2023_5_1_0_yds <- lme(
  Yds ~ Swift_Present + elo1_pre,  # fixed effects
  random = ~1 | subclass,   # random effects: PairID nested within subclass
  data = matched_pairs_2023_5_1_0_yds_Swift_Present,
  method = "REML",
  weights = varIdent(form = ~ 1 | Swift_Present)  # Different variances per Swift's presence
)

nlme_model_swift_Present_v1_2023_5_1_0_yds
summary(nlme_model_swift_Present_v1_2023_5_1_0_yds)

# AIC = 767.7

#########################################
# Random effects are only the "matched set" (aka subclass)
# Different variances for Matched Set
# Scaled identify covariance structure
#########################################


nlme_model_swift_Present_v2_2023_5_1_0_yds <- lme(
  Yds ~ Swift_Present + elo1_pre,  # fixed effects
  random = ~1 | subclass,   # random effects: PairID nested within subclass
  data = matched_pairs_2023_5_1_0_yds_Swift_Present,
  method = "REML",
  weights = varIdent(form = ~ 1 | subclass)  # Different variances per Swift's presence
)

nlme_model_swift_Present_v2_2023_5_1_0_yds
summary(nlme_model_swift_Present_v2_2023_5_1_0_yds)

# AIC = 780


#########################################
# Random effects are only the "matched set" (aka subclass)
# Different variances for each game
# Scaled identify covariance structure
#########################################


nlme_model_swift_Present_v3_2023_5_1_0_yds <- lme(
  Yds ~ Swift_Present + elo1_pre,  # fixed effects
  random = ~1 | subclass,   # random effects: PairID nested within subclass
  data = matched_pairs_2023_5_1_0_yds_Swift_Present,
  method = "REML",
  weights = varIdent(form = ~ 1 | PairID)  # Different variances per Swift's presence
)

nlme_model_swift_Present_v3_2023_5_1_0_yds
summary(nlme_model_swift_Present_v3_2023_5_1_0_yds)

# AIC = 772


#########################################
# Random effects are only the "matched set" (aka subclass)
# Different variances for matched set
# Compound symmetry covariance strcuture
#########################################

nlme_model_swift_Present_v4_2023_5_1_0_yds <- lme(
  Yds ~ Swift_Present + elo1_pre,  # fixed effects
  random = ~1 | subclass,   # random effects: PairID nested within subclass
  data = matched_pairs_2023_5_1_0_yds_Swift_Present,
  method = "REML",
  correlation = corCompSymm(form = ~ 1 | subclass)  # Different variances per Swift's presence
)

nlme_model_swift_Present_v4_2023_5_1_0_yds
summary(nlme_model_swift_Present_v4_2023_5_1_0_yds)

# AIC = 768.2


#########################################
# Random effects are only the "matched set" (aka subclass)
# Different variances for matched set
# AR1 covariance structure
#########################################

nlme_model_swift_Present_v5_2023_5_1_0_yds <- lme(
  Yds ~ Swift_Present + elo1_pre,  # fixed effects
  random = ~1 | subclass,   # random effects: PairID nested within subclass
  data = matched_pairs_2023_5_1_0_yds_Swift_Present,
  method = "REML",
  correlation = corAR1(form = ~ 1 | subclass)  # Different variances per Swift's presence
)

nlme_model_swift_Present_v5_2023_5_1_0_yds
summary(nlme_model_swift_Present_v5_2023_5_1_0_yds)


# AIC = 766.0

##########################################
#
# Save this best model (It fits "All Too Well")
#
##########################################


model_Swift_Present_2023_5_1_0_yds <- nlme_model_swift_Present_v5_2023_5_1_0_yds
model_Swift_Present_2023_5_1_0_yds
summary(model_Swift_Present_2023_5_1_0_yds)


ci_Swift_Present_2023_5_1_0_yds <- intervals(model_Swift_Present_2023_5_1_0_yds, level = 0.95, which = "fixed")
print(ci_Swift_Present_2023_5_1_0_yds)


# For an lme4 model
plot(residuals(model_Swift_Present_2023_5_1_0_yds) ~ fitted(model_Swift_Present_2023_5_1_0_yds))

# For an nlme model
plot(model_Swift_Present_2023_5_1_0_yds)


summary(model_Swift_Present_2023_5_1_0_yds)
print(ci_Swift_Present_2023_5_1_0_yds)

##########################################
##########################################
##########################################
#
# 6B. "Deja Vu" (Analyze Data, with Swift Absent)
#
##########################################
##########################################
##########################################

matched_pairs_2023_5_1_0_yds_Swift_Absent$Swift_Present <- as.factor(matched_pairs_2023_5_1_0_yds_Swift_Absent$Swift_Present)
matched_pairs_2023_5_1_0_yds_Swift_Absent$subclass <- as.factor(matched_pairs_2023_5_1_0_yds_Swift_Absent$subclass)


#########################################
# Random effects are only the "matched set" (aka subclass)
# Different variances for Matched Set
# Scaled identify covariance structure
#########################################


nlme_model_swift_Absent_v1_2023_5_1_0_yds <- lme(
  Yds ~ Season2023 + elo1_pre,  # fixed effects
  random = ~1 | subclass,   # random effects: PairID nested within subclass
  data = matched_pairs_2023_5_1_0_yds_Swift_Absent,
  method = "REML",
  weights = varIdent(form = ~ 1 | subclass)  # Different variances per Swift's presence
)

nlme_model_swift_Absent_v1_2023_5_1_0_yds
summary(nlme_model_swift_Absent_v1_2023_5_1_0_yds)

# AIC = 375.3902


#########################################
# Random effects are only the "matched set" (aka subclass)
# Different variances for matched set
# Compound symmetry covariance strcuture
#########################################

nlme_model_swift_Absent_v2_2023_5_1_0_yds <- lme(
  Yds ~ Season2023 + elo1_pre,  # fixed effects
  random = ~1 | subclass,   # random effects: PairID nested within subclass
  data = matched_pairs_2023_5_1_0_yds_Swift_Absent,
  method = "REML",
  correlation = corCompSymm(form = ~ 1 | subclass)  # Different variances per Swift's presence
)

nlme_model_swift_Absent_v2_2023_5_1_0_yds
summary(nlme_model_swift_Absent_v2_2023_5_1_0_yds)

# AIC = 371.6


#########################################
# Random effects are only the "matched set" (aka subclass)
# Different variances for matched set
# AR1 covariance strcuture
#########################################

nlme_model_swift_Absent_v3_2023_5_1_0_yds <- lme(
  Yds ~ Season2023 + elo1_pre,  # fixed effects
  random = ~1 | subclass,   # random effects: PairID nested within subclass
  data = matched_pairs_2023_5_1_0_yds_Swift_Absent,
  method = "REML",
  correlation = corAR1(form = ~ 1 | subclass)  # Different variances per Swift's presence
)

nlme_model_swift_Absent_v3_2023_5_1_0_yds
summary(nlme_model_swift_Absent_v3_2023_5_1_0_yds)

# AIC = 371.2

##########################################
#
# Save this best model
#
##########################################

model_Swift_Absent_2023_5_1_0_yds <- nlme_model_swift_Absent_v3_2023_5_1_0_yds
model_Swift_Absent_2023_5_1_0_yds
summary(model_Swift_Absent_2023_5_1_0_yds)

ci_Swift_Absent_2023_5_1_0_yds <- intervals(model_Swift_Absent_2023_5_1_0_yds, level = 0.95, which = "fixed")
print(ci_Swift_Absent_2023_5_1_0_yds)


# For an lme4 model
plot(residuals(model_Swift_Absent_2023_5_1_0_yds) ~ fitted(model_Swift_Absent_2023_5_1_0_yds))

# For an nlme model
plot(model_Swift_Absent_2023_5_1_0_yds)


######################################################
######################################################
######################################################
####
#### Part 7. "End Game" (Perform Binary Logistic 
####Regression to Determine Swift's Effect on Chiefs
#### Game Outcomes)
#### 
####
######################################################
######################################################
######################################################

### Set categorical data up as factors
matched_data_2023_5_1_0_yds$Swift_Present <- as.factor(matched_data_2023_5_1_0_yds$Swift_Present)
matched_data_2023_5_1_0_yds$is_win <- as.factor(matched_data_2023_5_1_0_yds$is_win)
matched_data_2023_5_1_0_yds$subclass <- as.factor(matched_data_2023_5_1_0_yds$subclass)


#########################################
# Swift present as only predictor
#
#########################################

team_model_1_2023_5_1_0_yds <- glmer(is_win ~ Swift_Present + (1 | subclass),
                      data = matched_data_2023_5_1_0_yds, 
                      family = binomial(), 
                      control = glmerControl(optimizer = "bobyqa"))

team_model_1_2023_5_1_0_yds
summary(team_model_1_2023_5_1_0_yds)
#AIC = 137.3

#########################################
# Swift present and Chiefs' Elo
#
#########################################

team_model_2_2023_5_1_0_yds <- glmer(is_win ~ Swift_Present + elo1_pre + (1 | subclass),
                      data = matched_data_2023_5_1_0_yds, 
                      family = binomial(), 
                      control = glmerControl(optimizer = "bobyqa"))

team_model_2_2023_5_1_0_yds
summary(team_model_2_2023_5_1_0_yds)
#AIC = 139.1

#########################################
# Swift present, Chiefs' Elo, Chiefs' win probability
#
#########################################

team_model_3_2023_5_1_0_yds <- glmer(is_win ~ Swift_Present + elo1_pre + elo_prob1 + (1 | subclass),
                      data = matched_data_2023_5_1_0_yds, 
                      family = binomial(), 
                      control = glmerControl(optimizer = "bobyqa"))

team_model_3_2023_5_1_0_yds
summary(team_model_3_2023_5_1_0_yds)
#AIC = 138.4

#########################################
# Swift present, Chiefs' Elo, Opponent Elo, Chiefs' win probability
#
#########################################
team_model_4_2023_5_1_0_yds <- glmer(is_win ~ Swift_Present + elo1_pre + elo2_pre + elo_prob1 + (1 | subclass),
                      data = matched_data_2023_5_1_0_yds, 
                      family = binomial(), 
                      control = glmerControl(optimizer = "bobyqa"))

team_model_4_2023_5_1_0_yds
summary(team_model_4_2023_5_1_0_yds)
#AIC = 137.2

#########################################
# Swift present, Chiefs' win probability
#
#########################################

team_model_5_2023_5_1_0_yds <- glmer(is_win ~ Swift_Present + elo_prob1 + (1 | subclass),
                      data = matched_data_2023_5_1_0_yds, 
                      family = binomial(), 
                      control = glmerControl(optimizer = "bobyqa"))

team_model_5_2023_5_1_0_yds
summary(team_model_5_2023_5_1_0_yds)

#AIC = 137.1
# "Sweet Nothing" - No effect of Swift on Kelce's performance

best_team_model_2023_5_1_0_yds <- team_model_5_2023_5_1_0_yds
best_team_model_2023_5_1_0_yds
summary(best_team_model_2023_5_1_0_yds)

conf_intervals_team_effect_2023_5_1_0_yds <- confint(best_team_model_2023_5_1_0_yds, method = "Wald")  # Using Wald method for confidence intervals
print(conf_intervals_team_effect_2023_5_1_0_yds)

# Exponentiate the coefficients to get the odds ratios
odds_ratios_2023_5_1_0_yds <- exp(fixef(best_team_model_2023_5_1_0_yds))
print(odds_ratios_2023_5_1_0_yds)

# Exponentiate the confidence intervals to get the odds ratio confidence intervals
exp_conf_intervals_2023_5_1_0_yds <- exp(conf_intervals_team_effect_2023_5_1_0_yds)
print(exp_conf_intervals_2023_5_1_0_yds)


### Question: "How Did It End?"
### Answer: Go read "The Manuscript" in which the results are presented to find out!


######################################################################################
######################################################################################
######################################################################################
######################################################################################
######################################################################################
######################################################################################
######################################################################################
######################################################################################
####
#### Part 4E. You Belong With Me (Perform Game Matching)
####
#### Non-Swift to Swift = 8:1
#### Replacement = None
####
######################################################################################
######################################################################################
######################################################################################
######################################################################################
######################################################################################
######################################################################################
######################################################################################
######################################################################################


##########################################
#
# Create a PSM model, with 8:1 matching, no replacement
#
##########################################


psm_model_2023_8_1_0_yds <- matchit(Season2023 ~ elo1_pre,
                                    data = data,
                                    method = "optimal",  
                                    ratio = 8,  # Match 8 Pre-Swift games to every 1 Swift game
                                    distance = "glm", 
                                    replace = FALSE)  # Ensuring controls are not reused

### Display the model info
psm_model_2023_8_1_0_yds

### Create the matched data
matched_data_2023_8_1_0_yds <- match.data(psm_model_2023_8_1_0_yds)


##########################################
#
# See which games matched
#
##########################################

#############################
### Overall
#############################

# This will create a "subclass" which is each "matched set"
# Date is used as a unique identifier for each game
matched_pairs_2023_8_1_0_yds <- matched_data_2023_8_1_0_yds %>%
  dplyr::select(Date, Season2023, gm_no, Swift_Present, subclass, Yds, elo1_pre, elo2_pre, elo_prob1) %>%
  arrange(subclass, Swift_Present) %>%
  group_by(subclass) %>%
  mutate(PairID = row_number()) %>%
  ungroup()

# Print out the organized matched pairs
print(matched_pairs_2023_8_1_0_yds)


##########################################
#
# Assess Distribution of Matched Data
#
##########################################

# Perform Shapiro-Wilk normality test for each group
swift_present_data_2023_8_1_0_yds <- matched_data_2023_8_1_0_yds %>% 
  filter(Season2023 == 1, Swift_Present == 1) %>% 
  pull(Yds)

swift_absent_data_2023_8_1_0_yds <- matched_data_2023_8_1_0_yds %>% 
  filter(Season2023 == 1, Swift_Present == 0) %>% 
  pull(Yds)

# Shapiro-Wilk Test
shapiro_test_present_2023_8_1_0_yds <- shapiro.test(swift_present_data_2023_8_1_0_yds)
shapiro_test_absent_2023_8_1_0_yds <- shapiro.test(swift_absent_data_2023_8_1_0_yds)

# Print results
print(shapiro_test_present_2023_8_1_0_yds)
print(shapiro_test_absent_2023_8_1_0_yds)


##########################################
#
# Provide Summary Stats from the Matched Games
#
##########################################


# Filter data for 2023 and then summarize based on Swift's presence
summary_stats_2023_8_1_0_yds <- matched_data_2023_8_1_0_yds %>%
  #  filter(Season2023 == 1) %>%  # Filter for the 2023 season
  group_by(Swift_Present, Season2023) %>%  # Group data by Taylor Swift's presence
  summarise(
    Game_Count = n(),
    Total_Yards = sum(Yds),
    Average_Yards = mean(Yds),
    SD_yards = sd(Yds),
    Median_Yards = median(Yds),
    IQR_Yards = IQR(Yds),
    Chiefs_Elo = mean(elo1_pre),
    Opponent_Elo = mean(elo2_pre),
    Win_Prob = mean(elo_prob1),
    .groups = 'drop'  # Drop grouping structure after summarisation
  )

# Print the summary statistics
print(summary_stats_2023_8_1_0_yds)


##########################################
#
# Define which matched sets represent those where Swift is present or absent
#
##########################################


matched_pairs_2023_8_1_0_yds <- matched_pairs_2023_8_1_0_yds %>%
  group_by(subclass) %>%
  mutate(Swift_Any_Present = any(Swift_Present == 1)) %>%
  ungroup()

# Data frame where Swift is present in any game of the subclass
matched_pairs_2023_8_1_0_yds_Swift_Present <- matched_pairs_2023_8_1_0_yds %>%
  filter(Swift_Any_Present == TRUE)

# Data frame where Swift is absent in all games of the subclass
matched_pairs_2023_8_1_0_yds_Swift_Absent <- matched_pairs_2023_8_1_0_yds %>%
  filter(Swift_Any_Present == FALSE)

# Check the summary of each subset
summary(matched_pairs_2023_8_1_0_yds_Swift_Present$Swift_Present)
summary(matched_pairs_2023_8_1_0_yds_Swift_Absent$Swift_Present)

# Check the number of rows to ensure all data is accounted for
nrow(matched_pairs_2023_8_1_0_yds_Swift_Present)
nrow(matched_pairs_2023_8_1_0_yds_Swift_Absent)
nrow(matched_data_2023_8_1_0_yds)  # Should be the sum of the two subsets


##########################################
#
# Plot the matched data
#
##########################################

plot_propensity_2023_8_1_0_yds <- plot(psm_model_2023_8_1_0_yds, type = "jitter", interactive = FALSE)

plot_propensity_2023_8_1_0_yds


##########################################
#
# Balance Diagnostics
#
##########################################

bal.tab(psm_model_2023_8_1_0_yds, un = TRUE)  # Check balance before and after matching

balance_stats_2023_8_1_0_yds <- bal.tab(psm_model_2023_8_1_0_yds, un = TRUE)


# Extract balance table
balance_2023_8_1_0_yds <- bal.tab(psm_model_2023_8_1_0_yds, un = TRUE)

# Convert to dataframe for custom plotting
balance_df_2023_8_1_0_yds <- as.data.frame(balance_2023_8_1_0_yds$Balance)
balance_df_2023_8_1_0_yds$Variable <- rownames(balance_df_2023_8_1_0_yds)

# Plot manually with ggplot2
library(ggplot2)

balance_plot_2023_8_1_0_yds <- ggplot(balance_df_2023_8_1_0_yds, aes(x = abs(Diff.Un), y = Variable)) +
  geom_point(color = "blue", size = 3) +
  geom_point(aes(x = abs(Diff.Adj)), color = "red", size = 3) +
  geom_vline(xintercept = 0.1, linetype = "dashed", color = "grey50") +
  labs(title = "Standardized Mean Differences Before and After Matching",
       x = "Absolute Standardized Mean Difference",
       y = "Variable") +
  theme_minimal() +
  scale_x_continuous(limits = c(0, max(abs(balance_df_2023_8_1_0_yds$Diff.Un), abs(balance_df_2023_8_1_0_yds$Diff.Adj), na.rm = TRUE) + 0.05))


balance_plot_2023_8_1_0_yds

ggsave(
  "Balance_Plot_2023_8_1_0_yds.tiff",
  units = "in",
  width = 10.5,
  height = 8,
  dpi = 600,
  compression = 'lzw'
)


######################################################
######################################################
######################################################
####
#### Part 5. "Style" (Make Plots to Visualize Matched Data)
#### (Debated calling this one "Picture to Burn")
####
######################################################
######################################################
######################################################


##########################################
#
# Plot Kelce's Performance
#
##########################################

# Add a more explicit identifier
matched_data_2023_8_1_0_yds <- matched_data_2023_8_1_0_yds %>%
  arrange(gm_no) %>%
  group_by(subclass) %>%
  mutate(MatchSet = first(gm_no[Season2023 == 1])) %>%
  ungroup()

# Ensure the Swift_Present variable is a factor for coloring purposes in the plot
matched_data_2023_8_1_0_yds$Swift_Present <- as.factor(matched_data_2023_8_1_0_yds$Swift_Present)


# Plot the Swift era games and the Pre-Swift Era games
plot2_2023_8_1_0_yds <- ggplot(matched_data_2023_8_1_0_yds, aes(x = factor(MatchSet), y = Yds)) +
  # First layer for Pre-Swift era 
  geom_point(data = matched_data_2023_8_1_0_yds %>% filter(Season2023 == 0),
             aes(shape = "Pre-Swift Era", fill = "Pre-Swift Era"),
             size = 4, stroke = 0, color = "grey") +  # Grey circles with no border for Pre-Swift era games
  # Second layer for 2023 games with Swift present
  geom_point(data = matched_data_2023_8_1_0_yds %>% filter(Season2023 == 1 & Swift_Present == 1),
             aes(shape = "Swift Present", fill = "Swift Present"),
             size = 4, stroke = 1.5, color = "black") +  # Red fill with black stroke for 2023 games with Swift present
  # Additional layer for 2023 games with Swift absent
  geom_point(data = matched_data_2023_8_1_0_yds %>% filter(Season2023 == 1 & Swift_Present == 0),
             aes(shape = "Swift Absent", fill = "Swift Absent"),
             size = 4, stroke = 1.5, color = "black") +  # Blue fill with black stroke for 2023 games with Swift absent
  scale_shape_manual(name = "Game Details",
                     values = c("Pre-Swift Era" = 21, "Swift Present" = 22, "Swift Absent" = 22)) +
  scale_fill_manual(name = "Game Details",
                    values = c("Pre-Swift Era" = "grey", "Swift Present" = "red", "Swift Absent" = "blue")) +
  labs(x = "Matched Set (Based on Week of 2023 Season)", y = "Total Yards",
       title = "Comparison of Kelce's Performance with vs. without Taylor Swift") +
  theme_minimal() +
  theme(axis.text.x = element_text(angle = 45, hjust = 1),  # Adjust text angle for clarity
        legend.position = "bottom")  # Adjust legend position as needed


### This will be Figure 2 in the paper

plot2_minimal_2023_8_1_0_yds <- plot2_2023_8_1_0_yds + theme_minimal() + theme(legend.position = 'bottom')

plot2_minimal_2023_8_1_0_yds

ggsave(
  "Figure2_2023_8_1_0_yds.tiff",
  units = "in",
  width = 10.5,
  height = 8,
  dpi = 600,
  compression = 'lzw'
)


##########################################
#
# Plot Chiefs Elo
#
##########################################


# Create the plot with improved legend descriptions
plot1_2023_8_1_0_yds <- ggplot(matched_data_2023_8_1_0_yds, aes(x = factor(MatchSet), y = elo1_pre)) +
  geom_point(aes(shape = interaction(Season2023, Swift_Present), fill = interaction(Season2023, Swift_Present)), 
             size = 4, stroke = 0, # No border stroke
             position = position_dodge(width = 0.5)) +
  scale_shape_manual(name = "Game Details",
                     values = c("0.0" = 21, "1.0" = 22, "1.1" = 22), 
                     labels = c("Pre-Swift Era", "Swift Era, Swift Absent", "Swift Era, Swift Present")) +
  scale_fill_manual(name = "Game Details",
                    values = c("0.0" = "grey", "1.0" = "blue", "1.1" = "red"),
                    labels = c("Pre-Swift Era", "Swift Era, Swift Absent", "Swift Era, Swift Present")) +
  guides(shape = guide_legend(override.aes = list(fill = c("grey", "blue", "red"), 
                                                  shape = c(21, 22, 22)))) +
  labs(x = "Matched Set (Based on Week of 2023 Season)", y = "Chiefs Pre-game Elo",
       title = "Comparison of Pre-game Elo Across Matched Sets",
       subtitle = "Each point represents a game's pre-game Elo") +
  theme_minimal() +
  theme(axis.text.x = element_text(angle = 45, hjust = 1),
        legend.position = "bottom",
        legend.title.align = 0.5,
        legend.text = element_text(size = 10),
        legend.title = element_text(size = 12),
        legend.key = element_blank())  # Removes the extra legend key


### This will be Figure 1 in the paper

plot1_minimal_2023_8_1_0_yds <- plot1_2023_8_1_0_yds + theme_minimal() + theme(legend.position = 'bottom')

plot1_minimal_2023_8_1_0_yds

ggsave(
  "Figure1_2023_8_1_0_yds.tiff",
  units = "in",
  width = 10.5,
  height = 8,
  dpi = 600,
  compression = 'lzw'
)

##########################################
#
# Make a combined plot
#
##########################################

combined_plot_2023_8_1_0_yds <- plot1_minimal_2023_8_1_0_yds / plot2_minimal_2023_8_1_0_yds  # '/' is used by patchwork to stack plots vertically
combined_plot_2023_8_1_0_yds
combined_plot_minimal_2023_8_1_0_yds <- combined_plot_2023_8_1_0_yds + theme_minimal() + theme(legend.position = 'bottom')

combined_plot_minimal_2023_8_1_0_yds

ggsave(
  "Combined_Figure_2023_8_1_0_yds.tiff",
  units = "in",
  width = 8,
  height = 10.5,
  dpi = 600,
  compression = 'lzw'
)


######################################################
######################################################
######################################################
####
#### Part 6. "This is What You Camew For" (Determine if Kelce played differently with/out Swift)
#### Perform Linear Mixed Effects models to determine Kelce's perfmance with and without Swift
#### 
####
######################################################
######################################################
######################################################

##########################################
##########################################
##########################################
#
# 6A. "ME!" (Analyze Data, with Swift Present)
#
##########################################
##########################################
##########################################

matched_pairs_2023_8_1_0_yds_Swift_Present$Swift_Present <- as.factor(matched_pairs_2023_8_1_0_yds_Swift_Present$Swift_Present)
matched_pairs_2023_8_1_0_yds_Swift_Present$subclass <- as.factor(matched_pairs_2023_8_1_0_yds_Swift_Present$subclass)


#########################################
# Random effects are only the "matched set" (aka subclass)
# Different variances for if Swift is present
# Scaled identify covariance structure
#########################################

nlme_model_swift_Present_v1_2023_8_1_0_yds <- lme(
  Yds ~ Swift_Present + elo1_pre,  # fixed effects
  random = ~1 | subclass,   # random effects: PairID nested within subclass
  data = matched_pairs_2023_8_1_0_yds_Swift_Present,
  method = "REML",
  weights = varIdent(form = ~ 1 | Swift_Present)  # Different variances per Swift's presence
)

nlme_model_swift_Present_v1_2023_8_1_0_yds
summary(nlme_model_swift_Present_v1_2023_8_1_0_yds)

# AIC = 1169.6

#########################################
# Random effects are only the "matched set" (aka subclass)
# Different variances for Matched Set
# Scaled identify covariance structure
#########################################


nlme_model_swift_Present_v2_2023_8_1_0_yds <- lme(
  Yds ~ Swift_Present + elo1_pre,  # fixed effects
  random = ~1 | subclass,   # random effects: PairID nested within subclass
  data = matched_pairs_2023_8_1_0_yds_Swift_Present,
  method = "REML",
  weights = varIdent(form = ~ 1 | subclass)  # Different variances per Swift's presence
)

nlme_model_swift_Present_v2_2023_8_1_0_yds
summary(nlme_model_swift_Present_v2_2023_8_1_0_yds)

# AIC = 1173.7


#########################################
# Random effects are only the "matched set" (aka subclass)
# Different variances for each game
# Scaled identify covariance structure
#########################################


nlme_model_swift_Present_v3_2023_8_1_0_yds <- lme(
  Yds ~ Swift_Present + elo1_pre,  # fixed effects
  random = ~1 | subclass,   # random effects: PairID nested within subclass
  data = matched_pairs_2023_8_1_0_yds_Swift_Present,
  method = "REML",
  weights = varIdent(form = ~ 1 | PairID)  # Different variances per Swift's presence
)

nlme_model_swift_Present_v3_2023_8_1_0_yds
summary(nlme_model_swift_Present_v3_2023_8_1_0_yds)

# AIC = 1174.0


#########################################
# Random effects are only the "matched set" (aka subclass)
# Different variances for matched set
# Compound symmetry covariance strcuture
#########################################

nlme_model_swift_Present_v4_2023_8_1_0_yds <- lme(
  Yds ~ Swift_Present + elo1_pre,  # fixed effects
  random = ~1 | subclass,   # random effects: PairID nested within subclass
  data = matched_pairs_2023_8_1_0_yds_Swift_Present,
  method = "REML",
  correlation = corCompSymm(form = ~ 1 | subclass)  # Different variances per Swift's presence
)

nlme_model_swift_Present_v4_2023_8_1_0_yds
summary(nlme_model_swift_Present_v4_2023_8_1_0_yds)

# AIC = 1169.6


#########################################
# Random effects are only the "matched set" (aka subclass)
# Different variances for matched set
# AR1 covariance structure
#########################################

nlme_model_swift_Present_v5_2023_8_1_0_yds <- lme(
  Yds ~ Swift_Present + elo1_pre,  # fixed effects
  random = ~1 | subclass,   # random effects: PairID nested within subclass
  data = matched_pairs_2023_8_1_0_yds_Swift_Present,
  method = "REML",
  correlation = corAR1(form = ~ 1 | subclass)  # Different variances per Swift's presence
)

nlme_model_swift_Present_v5_2023_8_1_0_yds
summary(nlme_model_swift_Present_v5_2023_8_1_0_yds)


# AIC = 1169.4

##########################################
#
# Save this best model (It fits "All Too Well")
#
##########################################


model_Swift_Present_2023_8_1_0_yds <- nlme_model_swift_Present_v5_2023_8_1_0_yds
model_Swift_Present_2023_8_1_0_yds
summary(model_Swift_Present_2023_8_1_0_yds)


ci_Swift_Present_2023_8_1_0_yds <- intervals(model_Swift_Present_2023_8_1_0_yds, level = 0.95, which = "fixed")
print(ci_Swift_Present_2023_8_1_0_yds)


# For an lme4 model
plot(residuals(model_Swift_Present_2023_8_1_0_yds) ~ fitted(model_Swift_Present_2023_8_1_0_yds))

# For an nlme model
plot(model_Swift_Present_2023_8_1_0_yds)


summary(model_Swift_Present_2023_8_1_0_yds)
print(ci_Swift_Present_2023_8_1_0_yds)

##########################################
##########################################
##########################################
#
# 6B. "Deja Vu" (Analyze Data, with Swift Absent)
#
##########################################
##########################################
##########################################

matched_pairs_2023_8_1_0_yds_Swift_Absent$Swift_Present <- as.factor(matched_pairs_2023_8_1_0_yds_Swift_Absent$Swift_Present)
matched_pairs_2023_8_1_0_yds_Swift_Absent$subclass <- as.factor(matched_pairs_2023_8_1_0_yds_Swift_Absent$subclass)


#########################################
# Random effects are only the "matched set" (aka subclass)
# Different variances for Matched Set
# Scaled identify covariance structure
#########################################


nlme_model_swift_Absent_v1_2023_8_1_0_yds <- lme(
  Yds ~ Season2023 + elo1_pre,  # fixed effects
  random = ~1 | subclass,   # random effects: PairID nested within subclass
  data = matched_pairs_2023_8_1_0_yds_Swift_Absent,
  method = "REML",
  weights = varIdent(form = ~ 1 | subclass)  # Different variances per Swift's presence
)

nlme_model_swift_Absent_v1_2023_8_1_0_yds
summary(nlme_model_swift_Absent_v1_2023_8_1_0_yds)

# AIC = 542.1


#########################################
# Random effects are only the "matched set" (aka subclass)
# Different variances for matched set
# Compound symmetry covariance strcuture
#########################################

nlme_model_swift_Absent_v2_2023_8_1_0_yds <- lme(
  Yds ~ Season2023 + elo1_pre,  # fixed effects
  random = ~1 | subclass,   # random effects: PairID nested within subclass
  data = matched_pairs_2023_8_1_0_yds_Swift_Absent,
  method = "REML",
  correlation = corCompSymm(form = ~ 1 | subclass)  # Different variances per Swift's presence
)

nlme_model_swift_Absent_v2_2023_8_1_0_yds
summary(nlme_model_swift_Absent_v2_2023_8_1_0_yds)

# AIC = 537.5


#########################################
# Random effects are only the "matched set" (aka subclass)
# Different variances for matched set
# AR1 covariance strcuture
#########################################

nlme_model_swift_Absent_v3_2023_8_1_0_yds <- lme(
  Yds ~ Season2023 + elo1_pre,  # fixed effects
  random = ~1 | subclass,   # random effects: PairID nested within subclass
  data = matched_pairs_2023_8_1_0_yds_Swift_Absent,
  method = "REML",
  correlation = corAR1(form = ~ 1 | subclass)  # Different variances per Swift's presence
)

nlme_model_swift_Absent_v3_2023_8_1_0_yds
summary(nlme_model_swift_Absent_v3_2023_8_1_0_yds)

# AIC = 537.4

##########################################
#
# Save this best model
#
##########################################

model_Swift_Absent_2023_8_1_0_yds <- nlme_model_swift_Absent_v3_2023_8_1_0_yds
model_Swift_Absent_2023_8_1_0_yds
summary(model_Swift_Absent_2023_8_1_0_yds)

ci_Swift_Absent_2023_8_1_0_yds <- intervals(model_Swift_Absent_2023_8_1_0_yds, level = 0.95, which = "fixed")
print(ci_Swift_Absent_2023_8_1_0_yds)


# For an lme4 model
plot(residuals(model_Swift_Absent_2023_8_1_0_yds) ~ fitted(model_Swift_Absent_2023_8_1_0_yds))

# For an nlme model
plot(model_Swift_Absent_2023_8_1_0_yds)


######################################################
######################################################
######################################################
####
#### Part 7. "End Game" (Perform Binary Logistic 
####Regression to Determine Swift's Effect on Chiefs
#### Game Outcomes)
#### 
####
######################################################
######################################################
######################################################

### Set categorical data up as factors
matched_data_2023_8_1_0_yds$Swift_Present <- as.factor(matched_data_2023_8_1_0_yds$Swift_Present)
matched_data_2023_8_1_0_yds$is_win <- as.factor(matched_data_2023_8_1_0_yds$is_win)
matched_data_2023_8_1_0_yds$subclass <- as.factor(matched_data_2023_8_1_0_yds$subclass)


#########################################
# Swift present as only predictor
#
#########################################

team_model_1_2023_8_1_0_yds <- glmer(is_win ~ Swift_Present + (1 | subclass),
                                     data = matched_data_2023_8_1_0_yds, 
                                     family = binomial(), 
                                     control = glmerControl(optimizer = "bobyqa"))

team_model_1_2023_8_1_0_yds
summary(team_model_1_2023_8_1_0_yds)
#AIC = 204.6

#########################################
# Swift present and Chiefs' Elo
#
#########################################

team_model_2_2023_8_1_0_yds <- glmer(is_win ~ Swift_Present + elo1_pre + (1 | subclass),
                                     data = matched_data_2023_8_1_0_yds, 
                                     family = binomial(), 
                                     control = glmerControl(optimizer = "bobyqa"))

team_model_2_2023_8_1_0_yds
summary(team_model_2_2023_8_1_0_yds)
#AIC = 205.8
#########################################
# Swift present, Chiefs' Elo, Chiefs' win probability
#
#########################################

#team_model_3_2023_8_1_0_yds <- glmer(is_win ~ Swift_Present + elo1_pre + elo_prob1 + (1 | subclass),
#                                     data = matched_data_2023_8_1_0_yds, 
#                                     family = binomial(), 
#                                     control = glmerControl(optimizer = "bobyqa"))

#team_model_3_2023_8_1_0_yds
#summary(team_model_3_2023_8_1_0_yds)
#AIC = DID NOT CONVERGE

#########################################
# Swift present, Chiefs' Elo, Opponent Elo, Chiefs' win probability
#
#########################################
#team_model_4_2023_8_1_0_yds <- glmer(is_win ~ Swift_Present + elo1_pre + elo2_pre + elo_prob1 + (1 | subclass),
#                                     data = matched_data_2023_8_1_0_yds, 
#                                     family = binomial(), 
#                                     control = glmerControl(optimizer = "bobyqa"))

#team_model_4_2023_8_1_0_yds
#summary(team_model_4_2023_8_1_0_yds)
#AIC = DID NOT CONVERGE

#########################################
# Swift present, Chiefs' win probability
#
#########################################

team_model_5_2023_8_1_0_yds <- glmer(is_win ~ Swift_Present + elo_prob1 + (1 | subclass),
                                     data = matched_data_2023_8_1_0_yds, 
                                     family = binomial(), 
                                     control = glmerControl(optimizer = "bobyqa"))

team_model_5_2023_8_1_0_yds
summary(team_model_5_2023_8_1_0_yds)

#AIC = 198.4
# "Sweet Nothing" - No effect of Swift on Kelce's performance

best_team_model_2023_8_1_0_yds <- team_model_5_2023_8_1_0_yds
best_team_model_2023_8_1_0_yds
summary(best_team_model_2023_8_1_0_yds)

conf_intervals_team_effect_2023_8_1_0_yds <- confint(best_team_model_2023_8_1_0_yds, method = "Wald")  # Using Wald method for confidence intervals
print(conf_intervals_team_effect_2023_8_1_0_yds)

# Exponentiate the coefficients to get the odds ratios
odds_ratios_2023_8_1_0_yds <- exp(fixef(best_team_model_2023_8_1_0_yds))
print(odds_ratios_2023_8_1_0_yds)

# Exponentiate the confidence intervals to get the odds ratio confidence intervals
exp_conf_intervals_2023_8_1_0_yds <- exp(conf_intervals_team_effect_2023_8_1_0_yds)
print(exp_conf_intervals_2023_8_1_0_yds)


### Question: "How Did It End?"
### Answer: Go read "The Manuscript" in which the results are presented to find out!


######################################################################################
######################################################################################
######################################################################################
######################################################################################
######################################################################################
######################################################################################
######################################################################################
######################################################################################
####
#### Part 4F. You Belong With Me (Perform Game Matching)
####
#### Non-Swift to Swift = 1:1
#### Replacement = Yes
####
######################################################################################
######################################################################################
######################################################################################
######################################################################################
######################################################################################
######################################################################################
######################################################################################
######################################################################################


##########################################
#
# Create a PSM model, with 1:1 matching, with replacement
#
##########################################


psm_model_2023_1_1_1_yds <- matchit(Season2023 ~ elo1_pre,
                                    data = data,
                                    method = "nearest",  
                                    ratio = 1,  # Match 1 Pre-Swift games to every 1 Swift game
                                    distance = "glm", 
                                    replace = TRUE)  # Ensuring controls are not reused

### Display the model info
psm_model_2023_1_1_1_yds

### Create the matched data
matched_data_2023_1_1_1_yds <- match.data(psm_model_2023_1_1_1_yds)


##############################
# COMPLETE REPLACEMENT CODE 
# to Merge Pairing Information (including "subclass")
# with the Matched Data from 1:1 Matching with Replacement
##############################


# Extract the Match Matrix and Create Pairings
# (Assumes that psm_model_2023_1_1_1_yds is MatchIt object for 1:1 matching with replacement)
match_matrix_2023_1_1_1_yds <- psm_model_2023_1_1_1_yds$match.matrix

# Extract treated and control IDs as numeric values (ensure the data uses numeric IDs)
treated_ids_2023_1_1_1_yds <- as.integer(rownames(match_matrix_2023_1_1_1_yds))
control_ids_2023_1_1_1_yds <- as.integer(match_matrix_2023_1_1_1_yds[, 1])  # For 1:1 matching, a single column

# Create a pairing data frame with a manually generated "subclass" identifier
pairings_2023_1_1_1_yds <- data.frame(
  treated_id = treated_ids_2023_1_1_1_yds,
  control_id = control_ids_2023_1_1_1_yds,
  subclass = seq_along(treated_ids_2023_1_1_1_yds)  # assign a unique subclass for each treated unit
)

# Extract Treated and Control Information from Matched Data 
# (Ensure that matched_data_2023_1_1_1_yds contains a unique "id" column)
treated_info_2023_1_1_1_yds <- matched_data_2023_1_1_1_yds %>% 
  filter(Season2023 == 1) %>% 
  dplyr::select(id, Season2023, Date, gm_no, Swift_Present, Yds, elo1_pre, elo2_pre, elo_prob1, is_win)

control_info_2023_1_1_1_yds <- matched_data_2023_1_1_1_yds %>% 
  filter(Season2023 == 0) %>% 
  dplyr::select(id, Season2023, Date, gm_no, Swift_Present, Yds, elo1_pre, elo2_pre, elo_prob1, is_win)

# Merge Pairing Information with Treated and Control Data
# Merge pairing table with treated observations (matching treated_id with id)
pairings_treated_2023_1_1_1_yds <- left_join(pairings_2023_1_1_1_yds, 
                                             treated_info_2023_1_1_1_yds, 
                                             by = c("treated_id" = "id"))

# Merge the above result with control observations (matching control_id with id)
# Suffixes differentiate the treated versus control columns.
wide_matched_pairs_2023_1_1_1_yds <- left_join(pairings_treated_2023_1_1_1_yds, 
                                               control_info_2023_1_1_1_yds, 
                                               by = c("control_id" = "id"), 
                                               suffix = c("_treated", "_control"))


##############################
# Convert Wide Format to Long Format (without tidyr)
##############################

# Create the treated portion (from the "_treated" columns)
treated_long <- data.frame(
  subclass    = wide_matched_pairs_2023_1_1_1_yds$subclass,
  group       = "treated",
  Season2023    = wide_matched_pairs_2023_1_1_1_yds$Season2023_treated,
  Date        = wide_matched_pairs_2023_1_1_1_yds$Date_treated,
  gm_no       = wide_matched_pairs_2023_1_1_1_yds$gm_no_treated,
  is_win       = wide_matched_pairs_2023_1_1_1_yds$is_win_treated,
  Swift_Present = wide_matched_pairs_2023_1_1_1_yds$Swift_Present_treated,
  Yds         = wide_matched_pairs_2023_1_1_1_yds$Yds_treated,
  elo1_pre    = wide_matched_pairs_2023_1_1_1_yds$elo1_pre_treated,
  elo2_pre    = wide_matched_pairs_2023_1_1_1_yds$elo2_pre_treated,
  elo_prob1   = wide_matched_pairs_2023_1_1_1_yds$elo_prob1_treated,
  treated_id  = wide_matched_pairs_2023_1_1_1_yds$treated_id,
  control_id  = wide_matched_pairs_2023_1_1_1_yds$control_id
)

# Create the control portion (from the "_control" columns)
control_long <- data.frame(
  subclass    = wide_matched_pairs_2023_1_1_1_yds$subclass,
  group       = "control",
  Season2023    = wide_matched_pairs_2023_1_1_1_yds$Season2023_control,
  Date        = wide_matched_pairs_2023_1_1_1_yds$Date_control,
  gm_no       = wide_matched_pairs_2023_1_1_1_yds$gm_no_control,
  is_win       = wide_matched_pairs_2023_1_1_1_yds$is_win_control,
  Swift_Present = wide_matched_pairs_2023_1_1_1_yds$Swift_Present_control,
  Yds         = wide_matched_pairs_2023_1_1_1_yds$Yds_control,
  elo1_pre    = wide_matched_pairs_2023_1_1_1_yds$elo1_pre_control,
  elo2_pre    = wide_matched_pairs_2023_1_1_1_yds$elo2_pre_control,
  elo_prob1   = wide_matched_pairs_2023_1_1_1_yds$elo_prob1_control,
  treated_id  = wide_matched_pairs_2023_1_1_1_yds$treated_id,
  control_id  = wide_matched_pairs_2023_1_1_1_yds$control_id
)

# Combine the treated and control datasets by stacking rows
long_matched_pairs_2023_1_1_1_yds <- rbind(treated_long, control_long)

# Optionally, order the long data frame by subclass and group, and then create a within-pair identifier (PairID)
long_matched_pairs_2023_1_1_1_yds <- long_matched_pairs_2023_1_1_1_yds[order(long_matched_pairs_2023_1_1_1_yds$subclass, long_matched_pairs_2023_1_1_1_yds$group), ]
long_matched_pairs_2023_1_1_1_yds$PairID <- with(long_matched_pairs_2023_1_1_1_yds, ave(subclass, subclass, FUN = seq_along))

# Display the final long-format data
print(long_matched_pairs_2023_1_1_1_yds)

matched_pairs_2023_1_1_1_yds <- long_matched_pairs_2023_1_1_1_yds


##########################################
#
# See which games matched
#
##########################################

#############################
### Overall
#############################

# Further Organize the Paired Data
# Arrange by the manually created subclass and add a "PairID" within each pair.
matched_pairs_2023_1_1_1_yds <- matched_pairs_2023_1_1_1_yds %>% 
  arrange(subclass, Swift_Present) %>% 
  group_by(subclass) %>% 
  mutate(PairID = row_number()) %>% 
  ungroup()


# Print out the organized matched pairs
print(matched_pairs_2023_1_1_1_yds)


##########################################
#
# Assess Distribution of Matched Data
#
##########################################

# Perform Shapiro-Wilk normality test for each group
swift_present_data_2023_1_1_1_yds <- matched_data_2023_1_1_1_yds %>% 
  filter(Season2023 == 1, Swift_Present == 1) %>% 
  pull(Yds)

swift_absent_data_2023_1_1_1_yds <- matched_data_2023_1_1_1_yds %>% 
  filter(Season2023 == 1, Swift_Present == 0) %>% 
  pull(Yds)

# Shapiro-Wilk Test
shapiro_test_present_2023_1_1_1_yds <- shapiro.test(swift_present_data_2023_1_1_1_yds)
shapiro_test_absent_2023_1_1_1_yds <- shapiro.test(swift_absent_data_2023_1_1_1_yds)

# Print results
print(shapiro_test_present_2023_1_1_1_yds)
print(shapiro_test_absent_2023_1_1_1_yds)


##########################################
#
# Provide Summary Stats from the Matched Games
#
##########################################


# Filter data for 2023 and then summarize based on Swift's presence
summary_stats_2023_1_1_1_yds <- matched_data_2023_1_1_1_yds %>%
  #  filter(Season2023 == 1) %>%  # Filter for the 2023 season
  group_by(Swift_Present, Season2023) %>%  # Group data by Taylor Swift's presence
  summarise(
    Game_Count = n(),
    Total_Yards = sum(Yds),
    Average_Yards = mean(Yds),
    SD_yards = sd(Yds),
    Median_Yards = median(Yds),
    IQR_Yards = IQR(Yds),
    Chiefs_Elo = mean(elo1_pre),
    Opponent_Elo = mean(elo2_pre),
    Win_Prob = mean(elo_prob1),
    .groups = 'drop'  # Drop grouping structure after summarisation
  )

# Print the summary statistics
print(summary_stats_2023_1_1_1_yds)


##########################################
#
# Define which matched sets represent those where Swift is present or absent
#
##########################################


matched_pairs_2023_1_1_1_yds <- matched_pairs_2023_1_1_1_yds %>%
  group_by(subclass) %>%
  mutate(Swift_Any_Present = any(Swift_Present == 1)) %>%
  ungroup()

# Data frame where Swift is present in any game of the subclass
matched_pairs_2023_1_1_1_yds_Swift_Present <- matched_pairs_2023_1_1_1_yds %>%
  filter(Swift_Any_Present == TRUE)

# Data frame where Swift is absent in all games of the subclass
matched_pairs_2023_1_1_1_yds_Swift_Absent <- matched_pairs_2023_1_1_1_yds %>%
  filter(Swift_Any_Present == FALSE)

# Check the summary of each subset
summary(matched_pairs_2023_1_1_1_yds_Swift_Present$Swift_Present)
summary(matched_pairs_2023_1_1_1_yds_Swift_Absent$Swift_Present)

# Check the number of rows to ensure all data is accounted for
nrow(matched_pairs_2023_1_1_1_yds_Swift_Present)
nrow(matched_pairs_2023_1_1_1_yds_Swift_Absent)
nrow(matched_data_2023_1_1_1_yds)  # Should be the sum of the two subsets


##########################################
#
# Plot the matched data
#
##########################################

plot_propensity_2023_1_1_1_yds <- plot(psm_model_2023_1_1_1_yds, type = "jitter", interactive = FALSE)

plot_propensity_2023_1_1_1_yds


##########################################
#
# Balance Diagnostics
#
##########################################

bal.tab(psm_model_2023_1_1_1_yds, un = TRUE)  # Check balance before and after matching

balance_stats_2023_1_1_1_yds <- bal.tab(psm_model_2023_1_1_1_yds, un = TRUE)


# Extract balance table
balance_2023_1_1_1_yds <- bal.tab(psm_model_2023_1_1_1_yds, un = TRUE)

# Convert to dataframe for custom plotting
balance_df_2023_1_1_1_yds <- as.data.frame(balance_2023_1_1_1_yds$Balance)
balance_df_2023_1_1_1_yds$Variable <- rownames(balance_df_2023_1_1_1_yds)

# Plot manually with ggplot2
library(ggplot2)

balance_plot_2023_1_1_1_yds <- ggplot(balance_df_2023_1_1_1_yds, aes(x = abs(Diff.Un), y = Variable)) +
  geom_point(color = "blue", size = 3) +
  geom_point(aes(x = abs(Diff.Adj)), color = "red", size = 3) +
  geom_vline(xintercept = 0.1, linetype = "dashed", color = "grey50") +
  labs(title = "Standardized Mean Differences Before and After Matching",
       x = "Absolute Standardized Mean Difference",
       y = "Variable") +
  theme_minimal() +
  scale_x_continuous(limits = c(0, max(abs(balance_df_2023_1_1_1_yds$Diff.Un), abs(balance_df_2023_1_1_1_yds$Diff.Adj), na.rm = TRUE) + 0.05))


balance_plot_2023_1_1_1_yds

ggsave(
  "Balance_Plot_2023_1_1_1_yds.tiff",
  units = "in",
  width = 10.5,
  height = 8,
  dpi = 600,
  compression = 'lzw'
)


######################################################
######################################################
######################################################
####
#### Part 5. "Style" (Make Plots to Visualize Matched Data)
#### (Debated calling this one "Picture to Burn")
####
######################################################
######################################################
######################################################


##########################################
#
# Plot Kelce's Performance
#
##########################################

matched_pairs_analysis_2023_1_1_1_yds <- matched_pairs_2023_1_1_1_yds


# Add a more explicit identifier
matched_pairs_analysis_2023_1_1_1_yds <- matched_pairs_analysis_2023_1_1_1_yds %>%
  arrange(gm_no) %>%
  group_by(subclass) %>%
  mutate(MatchSet = first(gm_no[Season2023 == 1])) %>%
  ungroup()

# Ensure the Swift_Present variable is a factor for coloring purposes in the plot
matched_pairs_analysis_2023_1_1_1_yds$Swift_Present <- as.factor(matched_pairs_analysis_2023_1_1_1_yds$Swift_Present)


# Plot the Swift era games and the Pre-Swift Era games
plot2_2023_1_1_1_yds <- ggplot(matched_pairs_analysis_2023_1_1_1_yds, aes(x = factor(MatchSet), y = Yds)) +
  # First layer for Pre-Swift era 
  geom_point(data = matched_pairs_analysis_2023_1_1_1_yds %>% filter(Season2023 == 0),
             aes(shape = "Pre-Swift Era", fill = "Pre-Swift Era"),
             size = 4, stroke = 0, color = "grey") +  # Grey circles with no border for Pre-Swift era games
  # Second layer for 2023 games with Swift present
  geom_point(data = matched_pairs_analysis_2023_1_1_1_yds %>% filter(Season2023 == 1 & Swift_Present == 1),
             aes(shape = "Swift Present", fill = "Swift Present"),
             size = 4, stroke = 1.5, color = "black") +  # Red fill with black stroke for 2023 games with Swift present
  # Additional layer for 2023 games with Swift absent
  geom_point(data = matched_pairs_analysis_2023_1_1_1_yds %>% filter(Season2023 == 1 & Swift_Present == 0),
             aes(shape = "Swift Absent", fill = "Swift Absent"),
             size = 4, stroke = 1.5, color = "black") +  # Blue fill with black stroke for 2023 games with Swift absent
  scale_shape_manual(name = "Game Details",
                     values = c("Pre-Swift Era" = 21, "Swift Present" = 22, "Swift Absent" = 22)) +
  scale_fill_manual(name = "Game Details",
                    values = c("Pre-Swift Era" = "grey", "Swift Present" = "red", "Swift Absent" = "blue")) +
  labs(x = "Matched Set (Based on Week of 2023 Season)", y = "Total Yards",
       title = "Comparison of Kelce's Performance with vs. without Taylor Swift") +
  theme_minimal() +
  theme(axis.text.x = element_text(angle = 45, hjust = 1),  # Adjust text angle for clarity
        legend.position = "bottom")  # Adjust legend position as needed


### This will be Figure 2 in the paper

plot2_minimal_2023_1_1_1_yds <- plot2_2023_1_1_1_yds + theme_minimal() + theme(legend.position = 'bottom')

plot2_minimal_2023_1_1_1_yds

ggsave(
  "Figure2_2023_1_1_1_yds.tiff",
  units = "in",
  width = 10.5,
  height = 8,
  dpi = 600,
  compression = 'lzw'
)


##########################################
#
# Plot Chiefs Elo
#
##########################################


# Create the plot with improved legend descriptions
plot1_2023_1_1_1_yds <- ggplot(matched_pairs_analysis_2023_1_1_1_yds, aes(x = factor(MatchSet), y = elo1_pre)) +
  geom_point(aes(shape = interaction(Season2023, Swift_Present), fill = interaction(Season2023, Swift_Present)), 
             size = 4, stroke = 0, # No border stroke
             position = position_dodge(width = 0.5)) +
  scale_shape_manual(name = "Game Details",
                     values = c("0.0" = 21, "1.0" = 22, "1.1" = 22), 
                     labels = c("Pre-Swift Era", "Swift Era, Swift Absent", "Swift Era, Swift Present")) +
  scale_fill_manual(name = "Game Details",
                    values = c("0.0" = "grey", "1.0" = "blue", "1.1" = "red"),
                    labels = c("Pre-Swift Era", "Swift Era, Swift Absent", "Swift Era, Swift Present")) +
  guides(shape = guide_legend(override.aes = list(fill = c("grey", "blue", "red"), 
                                                  shape = c(21, 22, 22)))) +
  labs(x = "Matched Set (Based on Week of 2023 Season)", y = "Chiefs Pre-game Elo",
       title = "Comparison of Pre-game Elo Across Matched Sets",
       subtitle = "Each point represents a game's pre-game Elo") +
  theme_minimal() +
  theme(axis.text.x = element_text(angle = 45, hjust = 1),
        legend.position = "bottom",
        legend.title.align = 0.5,
        legend.text = element_text(size = 10),
        legend.title = element_text(size = 12),
        legend.key = element_blank())  # Removes the extra legend key


### This will be Figure 1 in the paper

plot1_minimal_2023_1_1_1_yds <- plot1_2023_1_1_1_yds + theme_minimal() + theme(legend.position = 'bottom')

plot1_minimal_2023_1_1_1_yds

ggsave(
  "Figure1_2023_1_1_1_yds.tiff",
  units = "in",
  width = 10.5,
  height = 8,
  dpi = 600,
  compression = 'lzw'
)

##########################################
#
# Make a combined plot
#
##########################################

combined_plot_2023_1_1_1_yds <- plot1_minimal_2023_1_1_1_yds / plot2_minimal_2023_1_1_1_yds  # '/' is used by patchwork to stack plots vertically
combined_plot_2023_1_1_1_yds
combined_plot_minimal_2023_1_1_1_yds <- combined_plot_2023_1_1_1_yds + theme_minimal() + theme(legend.position = 'bottom')

combined_plot_minimal_2023_1_1_1_yds

ggsave(
  "Combined_Figure_2023_1_1_1_yds.tiff",
  units = "in",
  width = 8,
  height = 10.5,
  dpi = 600,
  compression = 'lzw'
)


######################################################
######################################################
######################################################
####
#### Part 6. "This is What You Camew For" (Determine if Kelce played differently with/out Swift)
#### Perform Linear Mixed Effects models to determine Kelce's perfmance with and without Swift
#### 
####
######################################################
######################################################
######################################################

##########################################
##########################################
##########################################
#
# 6A. "ME!" (Analyze Data, with Swift Present)
#
##########################################
##########################################
##########################################

matched_pairs_2023_1_1_1_yds_Swift_Present$Swift_Present <- as.factor(matched_pairs_2023_1_1_1_yds_Swift_Present$Swift_Present)
matched_pairs_2023_1_1_1_yds_Swift_Present$subclass <- as.factor(matched_pairs_2023_1_1_1_yds_Swift_Present$subclass)


#########################################
# Random effects are only the "matched set" (aka subclass)
# Different variances for if Swift is present
# Scaled identify covariance structure
#########################################

nlme_model_swift_Present_v1_2023_1_1_1_yds <- lme(
  Yds ~ Swift_Present + elo1_pre,  # fixed effects
  random = ~1 | subclass,   # random effects: PairID nested within subclass
  data = matched_pairs_2023_1_1_1_yds_Swift_Present,
  method = "REML",
  weights = varIdent(form = ~ 1 | Swift_Present)  # Different variances per Swift's presence
)

nlme_model_swift_Present_v1_2023_1_1_1_yds
summary(nlme_model_swift_Present_v1_2023_1_1_1_yds)

# AIC = 257.5

#########################################
# Random effects are only the "matched set" (aka subclass)
# Different variances for Matched Set
# Scaled identify covariance structure
#########################################


#nlme_model_swift_Present_v2_2023_1_1_1_yds <- lme(
#  Yds ~ Swift_Present + elo1_pre,  # fixed effects
#  random = ~1 | subclass,   # random effects: PairID nested within subclass
#  data = matched_pairs_2023_1_1_1_yds_Swift_Present,
#  method = "REML",
#  weights = varIdent(form = ~ 1 | subclass)  # Different variances per Swift's presence
#)

#nlme_model_swift_Present_v2_2023_1_1_1_yds
#summary(nlme_model_swift_Present_v2_2023_1_1_1_yds)

# DID NOT CONVERGE!!!!


#########################################
# Random effects are only the "matched set" (aka subclass)
# Different variances for each game
# Scaled identify covariance structure
#########################################


nlme_model_swift_Present_v3_2023_1_1_1_yds <- lme(
  Yds ~ Swift_Present + elo1_pre,  # fixed effects
  random = ~1 | subclass,   # random effects: PairID nested within subclass
  data = matched_pairs_2023_1_1_1_yds_Swift_Present,
  method = "REML",
  weights = varIdent(form = ~ 1 | PairID)  # Different variances per Swift's presence
)

nlme_model_swift_Present_v3_2023_1_1_1_yds
summary(nlme_model_swift_Present_v3_2023_1_1_1_yds)

# AIC = 257.5


#########################################
# Random effects are only the "matched set" (aka subclass)
# Different variances for matched set
# Compound symmetry covariance strcuture
#########################################

nlme_model_swift_Present_v4_2023_1_1_1_yds <- lme(
  Yds ~ Swift_Present + elo1_pre,  # fixed effects
  random = ~1 | subclass,   # random effects: PairID nested within subclass
  data = matched_pairs_2023_1_1_1_yds_Swift_Present,
  method = "REML",
  correlation = corCompSymm(form = ~ 1 | subclass)  # Different variances per Swift's presence
)

nlme_model_swift_Present_v4_2023_1_1_1_yds
summary(nlme_model_swift_Present_v4_2023_1_1_1_yds)

# AIC = 252.2


#########################################
# Random effects are only the "matched set" (aka subclass)
# Different variances for matched set
# AR1 covariance structure
#########################################

nlme_model_swift_Present_v5_2023_1_1_1_yds <- lme(
  Yds ~ Swift_Present + elo1_pre,  # fixed effects
  random = ~1 | subclass,   # random effects: PairID nested within subclass
  data = matched_pairs_2023_1_1_1_yds_Swift_Present,
  method = "REML",
  correlation = corAR1(form = ~ 1 | subclass)  # Different variances per Swift's presence
)

nlme_model_swift_Present_v5_2023_1_1_1_yds
summary(nlme_model_swift_Present_v5_2023_1_1_1_yds)


# AIC = 252.2

##########################################
#
# Save this best model (It fits "All Too Well")
#
##########################################


model_Swift_Present_2023_1_1_1_yds <- nlme_model_swift_Present_v5_2023_1_1_1_yds
model_Swift_Present_2023_1_1_1_yds
summary(model_Swift_Present_2023_1_1_1_yds)


ci_Swift_Present_2023_1_1_1_yds <- intervals(model_Swift_Present_2023_1_1_1_yds, level = 0.95, which = "fixed")
print(ci_Swift_Present_2023_1_1_1_yds)


# For an lme4 model
plot(residuals(model_Swift_Present_2023_1_1_1_yds) ~ fitted(model_Swift_Present_2023_1_1_1_yds))

# For an nlme model
plot(model_Swift_Present_2023_1_1_1_yds)


summary(model_Swift_Present_2023_1_1_1_yds)
print(ci_Swift_Present_2023_1_1_1_yds)

##########################################
##########################################
##########################################
#
# 6B. "Deja Vu" (Analyze Data, with Swift Absent)
#
##########################################
##########################################
##########################################

matched_pairs_2023_1_1_1_yds_Swift_Absent$Swift_Present <- as.factor(matched_pairs_2023_1_1_1_yds_Swift_Absent$Swift_Present)
matched_pairs_2023_1_1_1_yds_Swift_Absent$subclass <- as.factor(matched_pairs_2023_1_1_1_yds_Swift_Absent$subclass)


#########################################
# Random effects are only the "matched set" (aka subclass)
# Different variances for Matched Set
# Scaled identify covariance structure
#########################################


nlme_model_swift_Absent_v1_2023_1_1_1_yds <- lme(
  Yds ~ Season2023 + elo1_pre,  # fixed effects
  random = ~1 | subclass,   # random effects: PairID nested within subclass
  data = matched_pairs_2023_1_1_1_yds_Swift_Absent,
  method = "REML",
  weights = varIdent(form = ~ 1 | subclass)  # Different variances per Swift's presence
)

nlme_model_swift_Absent_v1_2023_1_1_1_yds
summary(nlme_model_swift_Absent_v1_2023_1_1_1_yds)

# AIC = 113.7


#########################################
# Random effects are only the "matched set" (aka subclass)
# Different variances for matched set
# Compound symmetry covariance strcuture
#########################################

nlme_model_swift_Absent_v2_2023_1_1_1_yds <- lme(
  Yds ~ Season2023 + elo1_pre,  # fixed effects
  random = ~1 | subclass,   # random effects: PairID nested within subclass
  data = matched_pairs_2023_1_1_1_yds_Swift_Absent,
  method = "REML",
  correlation = corCompSymm(form = ~ 1 | subclass)  # Different variances per Swift's presence
)

nlme_model_swift_Absent_v2_2023_1_1_1_yds
summary(nlme_model_swift_Absent_v2_2023_1_1_1_yds)

# AIC = 110.5


#########################################
# Random effects are only the "matched set" (aka subclass)
# Different variances for matched set
# AR1 covariance strcuture
#########################################

nlme_model_swift_Absent_v3_2023_1_1_1_yds <- lme(
  Yds ~ Season2023 + elo1_pre,  # fixed effects
  random = ~1 | subclass,   # random effects: PairID nested within subclass
  data = matched_pairs_2023_1_1_1_yds_Swift_Absent,
  method = "REML",
  correlation = corAR1(form = ~ 1 | subclass)  # Different variances per Swift's presence
)

nlme_model_swift_Absent_v3_2023_1_1_1_yds
summary(nlme_model_swift_Absent_v3_2023_1_1_1_yds)

# AIC = 110.5

##########################################
#
# Save this best model
#
##########################################

model_Swift_Absent_2023_1_1_1_yds <- nlme_model_swift_Absent_v3_2023_1_1_1_yds
model_Swift_Absent_2023_1_1_1_yds
summary(model_Swift_Absent_2023_1_1_1_yds)

ci_Swift_Absent_2023_1_1_1_yds <- intervals(model_Swift_Absent_2023_1_1_1_yds, level = 0.95, which = "fixed")
print(ci_Swift_Absent_2023_1_1_1_yds)


# For an lme4 model
plot(residuals(model_Swift_Absent_2023_1_1_1_yds) ~ fitted(model_Swift_Absent_2023_1_1_1_yds))

# For an nlme model
plot(model_Swift_Absent_2023_1_1_1_yds)


######################################################
######################################################
######################################################
####
#### Part 7. "End Game" (Perform Binary Logistic 
####Regression to Determine Swift's Effect on Chiefs
#### Game Outcomes)
#### 
####
######################################################
######################################################
######################################################

### Set categorical data up as factors
matched_pairs_2023_1_1_1_yds$Swift_Present <- as.factor(matched_pairs_2023_1_1_1_yds$Swift_Present)
matched_pairs_2023_1_1_1_yds$is_win <- as.factor(matched_pairs_2023_1_1_1_yds$is_win)
matched_pairs_2023_1_1_1_yds$subclass <- as.factor(matched_pairs_2023_1_1_1_yds$subclass)


#########################################
# Swift present as only predictor
#
#########################################

team_model_1_2023_1_1_1_yds <- glmer(is_win ~ Swift_Present + (1 | subclass),
                                     data = matched_pairs_2023_1_1_1_yds, 
                                     family = binomial(), 
                                     control = glmerControl(optimizer = "bobyqa"))

team_model_1_2023_1_1_1_yds
summary(team_model_1_2023_1_1_1_yds)
#AIC = 47.6

#########################################
# Swift present and Chiefs' Elo
#
#########################################

team_model_2_2023_1_1_1_yds <- glmer(is_win ~ Swift_Present + elo1_pre + (1 | subclass),
                                     data = matched_pairs_2023_1_1_1_yds, 
                                     family = binomial(), 
                                     control = glmerControl(optimizer = "bobyqa"))

team_model_2_2023_1_1_1_yds
summary(team_model_2_2023_1_1_1_yds)
#AIC = 49.2
#########################################
# Swift present, Chiefs' Elo, Chiefs' win probability
#
#########################################

team_model_3_2023_1_1_1_yds <- glmer(is_win ~ Swift_Present + elo1_pre + elo_prob1 + (1 | subclass),
                                     data = matched_pairs_2023_1_1_1_yds, 
                                     family = binomial(), 
                                     control = glmerControl(optimizer = "bobyqa"))

team_model_3_2023_1_1_1_yds
summary(team_model_3_2023_1_1_1_yds)
#AIC = 51.0

#########################################
# Swift present, Chiefs' Elo, Opponent Elo, Chiefs' win probability
#
#########################################
team_model_4_2023_1_1_1_yds <- glmer(is_win ~ Swift_Present + elo1_pre + elo2_pre + elo_prob1 + (1 | subclass),
                                     data = matched_pairs_2023_1_1_1_yds, 
                                     family = binomial(), 
                                     control = glmerControl(optimizer = "bobyqa"))

team_model_4_2023_1_1_1_yds
summary(team_model_4_2023_1_1_1_yds)
#AIC = 52.9

#########################################
# Swift present, Chiefs' win probability
#
#########################################

team_model_5_2023_1_1_1_yds <- glmer(is_win ~ Swift_Present + elo_prob1 + (1 | subclass),
                                     data = matched_pairs_2023_1_1_1_yds, 
                                     family = binomial(), 
                                     control = glmerControl(optimizer = "bobyqa"))

team_model_5_2023_1_1_1_yds
summary(team_model_5_2023_1_1_1_yds)

#AIC = 49.5
# "Sweet Nothing" - No effect of Swift on Kelce's performance

best_team_model_2023_1_1_1_yds <- team_model_1_2023_1_1_1_yds
best_team_model_2023_1_1_1_yds
summary(best_team_model_2023_1_1_1_yds)

conf_intervals_team_effect_2023_1_1_1_yds <- confint(best_team_model_2023_1_1_1_yds, method = "Wald")  # Using Wald method for confidence intervals
print(conf_intervals_team_effect_2023_1_1_1_yds)

# Exponentiate the coefficients to get the odds ratios
odds_ratios_2023_1_1_1_yds <- exp(fixef(best_team_model_2023_1_1_1_yds))
print(odds_ratios_2023_1_1_1_yds)

# Exponentiate the confidence intervals to get the odds ratio confidence intervals
exp_conf_intervals_2023_1_1_1_yds <- exp(conf_intervals_team_effect_2023_1_1_1_yds)
print(exp_conf_intervals_2023_1_1_1_yds)


### Question: "How Did It End?"
### Answer: Go read "The Manuscript" in which the results are presented to find out!


######################################################################################
######################################################################################
######################################################################################
######################################################################################
######################################################################################
######################################################################################
######################################################################################
######################################################################################
####
#### Part 4G. You Belong With Me (Perform Game Matching)
####
#### Non-Swift to Swift = 2:1
#### Replacement = Yes
####
######################################################################################
######################################################################################
######################################################################################
######################################################################################
######################################################################################
######################################################################################
######################################################################################
######################################################################################


##########################################
#
# Create a PSM model, with 2:1 matching, with replacement
#
##########################################


psm_model_2023_2_1_1_yds <- matchit(Season2023 ~ elo1_pre,
                                    data = data,
                                    method = "nearest",  
                                    ratio = 2,  # Match 1 Pre-Swift games to every 1 Swift game
                                    distance = "glm", 
                                    replace = TRUE)  # Ensuring controls are not reused

### Display the model info
psm_model_2023_2_1_1_yds

### Create the matched data
matched_data_2023_2_1_1_yds <- match.data(psm_model_2023_2_1_1_yds)


##############################
# COMPLETE REPLACEMENT CODE 
# to Merge Pairing Information (including "subclass")
# with the Matched Data from21:1 Matching with Replacement
##############################
## Extract the Match Matrix and Create a Wide-Format Pairing Table 
# Extract the match matrix from MatchIt object for 2:1 matching with replacement
match_matrix_2023_2_1_1_yds <- psm_model_2023_2_1_1_yds$match.matrix
# For 2:1 matching, the match matrix has one row per treated unit and 2 control columns.
treated_ids_2023_2_1_1_yds <- as.integer(rownames(match_matrix_2023_2_1_1_yds))
pairings_wide_2023_2_1_1_yds <- data.frame(
  treated_id_2023_2_1_1_yds = treated_ids_2023_2_1_1_yds,
  control1_2023_2_1_1_yds = as.integer(match_matrix_2023_2_1_1_yds[, 1]),
  control2_2023_2_1_1_yds = as.integer(match_matrix_2023_2_1_1_yds[, 2])
)
# Add a subclass identifier (one per treated unit)
pairings_wide_2023_2_1_1_yds <- pairings_wide_2023_2_1_1_yds %>%
  mutate(subclass = seq_along(treated_id_2023_2_1_1_yds))

##  Create a Treated Pairing Table (One Row per Treated Unit) 
# Simply keep the treated id and the associated subclass.
pairings_treated_2023_2_1_1_yds <- pairings_wide_2023_2_1_1_yds %>% 
  select(treated_id_2023_2_1_1_yds, subclass)

## Create a Control Pairing Table (Reshape Wide to Long for Controls) 
# Reshape the wide pairing table so that each treated unit produces two rows (one per control match).
pairings_long_controls_2023_2_1_1_yds <- reshape(
  pairings_wide_2023_2_1_1_yds,
  varying = c("control1_2023_2_1_1_yds", "control2_2023_2_1_1_yds"),
  v.names = "control_id_2023_2_1_1_yds",
  timevar = "match_number",
  times = 1:2,
  direction = "long"
)
# Each treated unit yields 2 control rows; assign the same subclass as in the wide pairing.
pairings_long_controls_2023_2_1_1_yds$subclass <- rep(seq_along(treated_ids_2023_2_1_1_yds), each = 2)

## Extract Treated and Control Information from the Matched Data
# Make sure matched_data_2023_2_1_1_yds contains the Season2023 variable and a unique identifier "id".
treated_info_2023_2_1_1_yds <- matched_data_2023_2_1_1_yds %>% 
  filter(Season2023 == 1) %>% 
  select(id, Season2023, Date, gm_no, Swift_Present, Yds, elo1_pre, elo2_pre, elo_prob1, is_win) %>% 
  rename(treated_id_2023_2_1_1_yds = id)

control_info_2023_2_1_1_yds <- matched_data_2023_2_1_1_yds %>% 
  filter(Season2023 == 0) %>% 
  select(id, Season2023, Date, gm_no, Swift_Present, Yds, elo1_pre, elo2_pre, elo_prob1, is_win) %>% 
  rename(control_id_2023_2_1_1_yds = id)

## Merge the Pairing Tables with the Matched Data 
# Merge the treated pairing table with treated info (one row per treated unit)
treated_long_final_2023_2_1_1_yds <- left_join(pairings_treated_2023_2_1_1_yds, 
                                               treated_info_2023_2_1_1_yds, 
                                               by = "treated_id_2023_2_1_1_yds") %>% 
  mutate(group = "treated")

# Merge the long control pairing table with control info (two rows per treated unit)
control_long_final_2023_2_1_1_yds <- left_join(
  pairings_long_controls_2023_2_1_1_yds, 
  control_info_2023_2_1_1_yds, 
  by = "control_id_2023_2_1_1_yds"
) %>% 
  mutate(group = "control") %>% 
  arrange(treated_id_2023_2_1_1_yds) %>% 
  group_by(treated_id_2023_2_1_1_yds) %>% 
  mutate(subclass = cur_group_id()) %>% 
  ungroup()

## Combine Treated and Control Tables to Create the Long-Format Dataset
# The treated table has 1 row per treated unit; the control table has 2 rows per treated unit.
long_matched_pairs_2023_2_1_1_yds <- bind_rows(treated_long_final_2023_2_1_1_yds, control_long_final_2023_2_1_1_yds)

### Order the Data and Create a Within-Subclass Identifier (PairID)
# Now each subclass should contain 1 treated row and 2 control rows (total 3 rows per subclass).
long_matched_pairs_2023_2_1_1_yds <- long_matched_pairs_2023_2_1_1_yds %>% 
  arrange(subclass, group) %>% 
  group_by(subclass) %>% 
  mutate(PairID = row_number()) %>% 
  ungroup()

# Display the Final Long-Format Data
print(long_matched_pairs_2023_2_1_1_yds)

matched_pairs_2023_2_1_1_yds <- long_matched_pairs_2023_2_1_1_yds


##########################################
#
# See which games matched
#
##########################################

#############################
### Overall
#############################


# Further Organize the Paired Data
# Arrange by the manually created subclass and add a "PairID" within each pair.
matched_pairs_2023_2_1_1_yds <- matched_pairs_2023_2_1_1_yds %>% 
  arrange(subclass, Swift_Present) %>% 
  group_by(subclass) %>% 
  mutate(PairID = row_number()) %>% 
  ungroup()


# Print out the organized matched pairs
print(matched_pairs_2023_2_1_1_yds)


##########################################
#
# Assess Distribution of Matched Data
#
##########################################

# Perform Shapiro-Wilk normality test for each group
swift_present_data_2023_2_1_1_yds <- matched_data_2023_2_1_1_yds %>% 
  filter(Season2023 == 1, Swift_Present == 1) %>% 
  pull(Yds)

swift_absent_data_2023_2_1_1_yds <- matched_data_2023_2_1_1_yds %>% 
  filter(Season2023 == 1, Swift_Present == 0) %>% 
  pull(Yds)

# Shapiro-Wilk Test
shapiro_test_present_2023_2_1_1_yds <- shapiro.test(swift_present_data_2023_2_1_1_yds)
shapiro_test_absent_2023_2_1_1_yds <- shapiro.test(swift_absent_data_2023_2_1_1_yds)

# Print results
print(shapiro_test_present_2023_2_1_1_yds)
print(shapiro_test_absent_2023_2_1_1_yds)


##########################################
#
# Provide Summary Stats from the Matched Games
#
##########################################


# Filter data for 2023 and then summarize based on Swift's presence
summary_stats_2023_2_1_1_yds <- matched_data_2023_2_1_1_yds %>%
  #  filter(Season2023 == 1) %>%  # Filter for the 2023 season
  group_by(Swift_Present, Season2023) %>%  # Group data by Taylor Swift's presence
  summarise(
    Game_Count = n(),
    Total_Yards = sum(Yds),
    Average_Yards = mean(Yds),
    SD_yards = sd(Yds),
    Median_Yards = median(Yds),
    IQR_Yards = IQR(Yds),
    Chiefs_Elo = mean(elo1_pre),
    Opponent_Elo = mean(elo2_pre),
    Win_Prob = mean(elo_prob1),
    .groups = 'drop'  # Drop grouping structure after summarisation
  )

# Print the summary statistics
print(summary_stats_2023_2_1_1_yds)


##########################################
#
# Define which matched sets represent those where Swift is present or absent
#
##########################################


matched_pairs_2023_2_1_1_yds <- matched_pairs_2023_2_1_1_yds %>%
  group_by(subclass) %>%
  mutate(Swift_Any_Present = any(Swift_Present == 1)) %>%
  ungroup()

# Data frame where Swift is present in any game of the subclass
matched_pairs_2023_2_1_1_yds_Swift_Present <- matched_pairs_2023_2_1_1_yds %>%
  filter(Swift_Any_Present == TRUE)

# Data frame where Swift is absent in all games of the subclass
matched_pairs_2023_2_1_1_yds_Swift_Absent <- matched_pairs_2023_2_1_1_yds %>%
  filter(Swift_Any_Present == FALSE)

# Check the summary of each subset
summary(matched_pairs_2023_2_1_1_yds_Swift_Present$Swift_Present)
summary(matched_pairs_2023_2_1_1_yds_Swift_Absent$Swift_Present)

# Check the number of rows to ensure all data is accounted for
nrow(matched_pairs_2023_2_1_1_yds_Swift_Present)
nrow(matched_pairs_2023_2_1_1_yds_Swift_Absent)
nrow(matched_data_2023_2_1_1_yds)  # Should be the sum of the two subsets


##########################################
#
# Plot the matched data
#
##########################################

plot_propensity_2023_2_1_1_yds <- plot(psm_model_2023_2_1_1_yds, type = "jitter", interactive = FALSE)

plot_propensity_2023_2_1_1_yds


##########################################
#
# Balance Diagnostics
#
##########################################

bal.tab(psm_model_2023_2_1_1_yds, un = TRUE)  # Check balance before and after matching

balance_stats_2023_2_1_1_yds <- bal.tab(psm_model_2023_2_1_1_yds, un = TRUE)


# Extract balance table
balance_2023_2_1_1_yds <- bal.tab(psm_model_2023_2_1_1_yds, un = TRUE)

# Convert to dataframe for custom plotting
balance_df_2023_2_1_1_yds <- as.data.frame(balance_2023_2_1_1_yds$Balance)
balance_df_2023_2_1_1_yds$Variable <- rownames(balance_df_2023_2_1_1_yds)

# Plot manually with ggplot2
library(ggplot2)

balance_plot_2023_2_1_1_yds <- ggplot(balance_df_2023_2_1_1_yds, aes(x = abs(Diff.Un), y = Variable)) +
  geom_point(color = "blue", size = 3) +
  geom_point(aes(x = abs(Diff.Adj)), color = "red", size = 3) +
  geom_vline(xintercept = 0.1, linetype = "dashed", color = "grey50") +
  labs(title = "Standardized Mean Differences Before and After Matching",
       x = "Absolute Standardized Mean Difference",
       y = "Variable") +
  theme_minimal() +
  scale_x_continuous(limits = c(0, max(abs(balance_df_2023_2_1_1_yds$Diff.Un), abs(balance_df_2023_2_1_1_yds$Diff.Adj), na.rm = TRUE) + 0.05))


balance_plot_2023_2_1_1_yds

ggsave(
  "Balance_Plot_2023_2_1_1_yds.tiff",
  units = "in",
  width = 10.5,
  height = 8,
  dpi = 600,
  compression = 'lzw'
)


######################################################
######################################################
######################################################
####
#### Part 5. "Style" (Make Plots to Visualize Matched Data)
#### (Debated calling this one "Picture to Burn")
####
######################################################
######################################################
######################################################


##########################################
#
# Plot Kelce's Performance
#
##########################################

matched_pairs_analysis_2023_2_1_1_yds <- matched_pairs_2023_2_1_1_yds


# Add a more explicit identifier
matched_pairs_analysis_2023_2_1_1_yds <- matched_pairs_analysis_2023_2_1_1_yds %>%
  arrange(gm_no) %>%
  group_by(subclass) %>%
  mutate(MatchSet = first(gm_no[Season2023 == 1])) %>%
  ungroup()

# Ensure the Swift_Present variable is a factor for coloring purposes in the plot
matched_pairs_analysis_2023_2_1_1_yds$Swift_Present <- as.factor(matched_pairs_analysis_2023_2_1_1_yds$Swift_Present)


# Plot the Swift era games and the Pre-Swift Era games
plot2_2023_2_1_1_yds <- ggplot(matched_pairs_analysis_2023_2_1_1_yds, aes(x = factor(MatchSet), y = Yds)) +
  # First layer for Pre-Swift era 
  geom_point(data = matched_pairs_analysis_2023_2_1_1_yds %>% filter(Season2023 == 0),
             aes(shape = "Pre-Swift Era", fill = "Pre-Swift Era"),
             size = 4, stroke = 0, color = "grey") +  # Grey circles with no border for Pre-Swift era games
  # Second layer for 2023 games with Swift present
  geom_point(data = matched_pairs_analysis_2023_2_1_1_yds %>% filter(Season2023 == 1 & Swift_Present == 1),
             aes(shape = "Swift Present", fill = "Swift Present"),
             size = 4, stroke = 1.5, color = "black") +  # Red fill with black stroke for 2023 games with Swift present
  # Additional layer for 2023 games with Swift absent
  geom_point(data = matched_pairs_analysis_2023_2_1_1_yds %>% filter(Season2023 == 1 & Swift_Present == 0),
             aes(shape = "Swift Absent", fill = "Swift Absent"),
             size = 4, stroke = 1.5, color = "black") +  # Blue fill with black stroke for 2023 games with Swift absent
  scale_shape_manual(name = "Game Details",
                     values = c("Pre-Swift Era" = 21, "Swift Present" = 22, "Swift Absent" = 22)) +
  scale_fill_manual(name = "Game Details",
                    values = c("Pre-Swift Era" = "grey", "Swift Present" = "red", "Swift Absent" = "blue")) +
  labs(x = "Matched Set (Based on Week of 2023 Season)", y = "Total Yards",
       title = "Comparison of Kelce's Performance with vs. without Taylor Swift") +
  theme_minimal() +
  theme(axis.text.x = element_text(angle = 45, hjust = 1),  # Adjust text angle for clarity
        legend.position = "bottom")  # Adjust legend position as needed


### This will be Figure 2 in the paper

plot2_minimal_2023_2_1_1_yds <- plot2_2023_2_1_1_yds + theme_minimal() + theme(legend.position = 'bottom')

plot2_minimal_2023_2_1_1_yds

ggsave(
  "Figure2_2023_2_1_1_yds.tiff",
  units = "in",
  width = 10.5,
  height = 8,
  dpi = 600,
  compression = 'lzw'
)


##########################################
#
# Plot Chiefs Elo
#
##########################################


# Create the plot with improved legend descriptions
plot1_2023_2_1_1_yds <- ggplot(matched_pairs_analysis_2023_2_1_1_yds, aes(x = factor(MatchSet), y = elo1_pre)) +
  geom_point(aes(shape = interaction(Season2023, Swift_Present), fill = interaction(Season2023, Swift_Present)), 
             size = 4, stroke = 0, # No border stroke
             position = position_dodge(width = 0.5)) +
  scale_shape_manual(name = "Game Details",
                     values = c("0.0" = 21, "1.0" = 22, "1.1" = 22), 
                     labels = c("Pre-Swift Era", "Swift Era, Swift Absent", "Swift Era, Swift Present")) +
  scale_fill_manual(name = "Game Details",
                    values = c("0.0" = "grey", "1.0" = "blue", "1.1" = "red"),
                    labels = c("Pre-Swift Era", "Swift Era, Swift Absent", "Swift Era, Swift Present")) +
  guides(shape = guide_legend(override.aes = list(fill = c("grey", "blue", "red"), 
                                                  shape = c(21, 22, 22)))) +
  labs(x = "Matched Set (Based on Week of 2023 Season)", y = "Chiefs Pre-game Elo",
       title = "Comparison of Pre-game Elo Across Matched Sets",
       subtitle = "Each point represents a game's pre-game Elo") +
  theme_minimal() +
  theme(axis.text.x = element_text(angle = 45, hjust = 1),
        legend.position = "bottom",
        legend.title.align = 0.5,
        legend.text = element_text(size = 10),
        legend.title = element_text(size = 12),
        legend.key = element_blank())  # Removes the extra legend key


### This will be Figure 1 in the paper

plot1_minimal_2023_2_1_1_yds <- plot1_2023_2_1_1_yds + theme_minimal() + theme(legend.position = 'bottom')

plot1_minimal_2023_2_1_1_yds

ggsave(
  "Figure1_2023_2_1_1_yds.tiff",
  units = "in",
  width = 10.5,
  height = 8,
  dpi = 600,
  compression = 'lzw'
)

##########################################
#
# Make a combined plot
#
##########################################

combined_plot_2023_2_1_1_yds <- plot1_minimal_2023_2_1_1_yds / plot2_minimal_2023_2_1_1_yds  # '/' is used by patchwork to stack plots vertically
combined_plot_2023_2_1_1_yds
combined_plot_minimal_2023_2_1_1_yds <- combined_plot_2023_2_1_1_yds + theme_minimal() + theme(legend.position = 'bottom')

combined_plot_minimal_2023_2_1_1_yds

ggsave(
  "Combined_Figure_2023_2_1_1_yds.tiff",
  units = "in",
  width = 8,
  height = 10.5,
  dpi = 600,
  compression = 'lzw'
)


######################################################
######################################################
######################################################
####
#### Part 6. "This is What You Camew For" (Determine if Kelce played differently with/out Swift)
#### Perform Linear Mixed Effects models to determine Kelce's perfmance with and without Swift
#### 
####
######################################################
######################################################
######################################################

##########################################
##########################################
##########################################
#
# 6A. "ME!" (Analyze Data, with Swift Present)
#
##########################################
##########################################
##########################################

matched_pairs_2023_2_1_1_yds_Swift_Present$Swift_Present <- as.factor(matched_pairs_2023_2_1_1_yds_Swift_Present$Swift_Present)
matched_pairs_2023_2_1_1_yds_Swift_Present$subclass <- as.factor(matched_pairs_2023_2_1_1_yds_Swift_Present$subclass)


#########################################
# Random effects are only the "matched set" (aka subclass)
# Different variances for if Swift is present
# Scaled identify covariance structure
#########################################

nlme_model_swift_Present_v1_2023_2_1_1_yds <- lme(
  Yds ~ Swift_Present + elo1_pre,  # fixed effects
  random = ~1 | subclass,   # random effects: PairID nested within subclass
  data = matched_pairs_2023_2_1_1_yds_Swift_Present,
  method = "REML",
  weights = varIdent(form = ~ 1 | Swift_Present)  # Different variances per Swift's presence
)

nlme_model_swift_Present_v1_2023_2_1_1_yds
summary(nlme_model_swift_Present_v1_2023_2_1_1_yds)

# AIC = 382.1

#########################################
# Random effects are only the "matched set" (aka subclass)
# Different variances for Matched Set
# Scaled identify covariance structure
#########################################


nlme_model_swift_Present_v2_2023_2_1_1_yds <- lme(
  Yds ~ Swift_Present + elo1_pre,  # fixed effects
  random = ~1 | subclass,   # random effects: PairID nested within subclass
  data = matched_pairs_2023_2_1_1_yds_Swift_Present,
  method = "REML",
  weights = varIdent(form = ~ 1 | subclass)  # Different variances per Swift's presence
)

nlme_model_swift_Present_v2_2023_2_1_1_yds
summary(nlme_model_swift_Present_v2_2023_2_1_1_yds)

# AIC = 384.5


#########################################
# Random effects are only the "matched set" (aka subclass)
# Different variances for each game
# Scaled identify covariance structure
#########################################


nlme_model_swift_Present_v3_2023_2_1_1_yds <- lme(
  Yds ~ Swift_Present + elo1_pre,  # fixed effects
  random = ~1 | subclass,   # random effects: PairID nested within subclass
  data = matched_pairs_2023_2_1_1_yds_Swift_Present,
  method = "REML",
  weights = varIdent(form = ~ 1 | PairID)  # Different variances per Swift's presence
)

nlme_model_swift_Present_v3_2023_2_1_1_yds
summary(nlme_model_swift_Present_v3_2023_2_1_1_yds)

# AIC = 383.7


#########################################
# Random effects are only the "matched set" (aka subclass)
# Different variances for matched set
# Compound symmetry covariance strcuture
#########################################

nlme_model_swift_Present_v4_2023_2_1_1_yds <- lme(
  Yds ~ Swift_Present + elo1_pre,  # fixed effects
  random = ~1 | subclass,   # random effects: PairID nested within subclass
  data = matched_pairs_2023_2_1_1_yds_Swift_Present,
  method = "REML",
  correlation = corCompSymm(form = ~ 1 | subclass)  # Different variances per Swift's presence
)

nlme_model_swift_Present_v4_2023_2_1_1_yds
summary(nlme_model_swift_Present_v4_2023_2_1_1_yds)

# AIC = 382.2


#########################################
# Random effects are only the "matched set" (aka subclass)
# Different variances for matched set
# AR1 covariance structure
#########################################

nlme_model_swift_Present_v5_2023_2_1_1_yds <- lme(
  Yds ~ Swift_Present + elo1_pre,  # fixed effects
  random = ~1 | subclass,   # random effects: PairID nested within subclass
  data = matched_pairs_2023_2_1_1_yds_Swift_Present,
  method = "REML",
  correlation = corAR1(form = ~ 1 | subclass)  # Different variances per Swift's presence
)

nlme_model_swift_Present_v5_2023_2_1_1_yds
summary(nlme_model_swift_Present_v5_2023_2_1_1_yds)


# AIC = 383.0

##########################################
#
# Save this best model (It fits "All Too Well")
#
##########################################


model_Swift_Present_2023_2_1_1_yds <- nlme_model_swift_Present_v1_2023_2_1_1_yds
model_Swift_Present_2023_2_1_1_yds
summary(model_Swift_Present_2023_2_1_1_yds)


ci_Swift_Present_2023_2_1_1_yds <- intervals(model_Swift_Present_2023_2_1_1_yds, level = 0.95, which = "fixed")
print(ci_Swift_Present_2023_2_1_1_yds)


# For an lme4 model
plot(residuals(model_Swift_Present_2023_2_1_1_yds) ~ fitted(model_Swift_Present_2023_2_1_1_yds))

# For an nlme model
plot(model_Swift_Present_2023_2_1_1_yds)


summary(model_Swift_Present_2023_2_1_1_yds)
print(ci_Swift_Present_2023_2_1_1_yds)

##########################################
##########################################
##########################################
#
# 6B. "Deja Vu" (Analyze Data, with Swift Absent)
#
##########################################
##########################################
##########################################

matched_pairs_2023_2_1_1_yds_Swift_Absent$Swift_Present <- as.factor(matched_pairs_2023_2_1_1_yds_Swift_Absent$Swift_Present)
matched_pairs_2023_2_1_1_yds_Swift_Absent$subclass <- as.factor(matched_pairs_2023_2_1_1_yds_Swift_Absent$subclass)


#########################################
# Random effects are only the "matched set" (aka subclass)
# Different variances for Matched Set
# Scaled identify covariance structure
#########################################


nlme_model_swift_Absent_v1_2023_2_1_1_yds <- lme(
  Yds ~ Season2023 + elo1_pre,  # fixed effects
  random = ~1 | subclass,   # random effects: PairID nested within subclass
  data = matched_pairs_2023_2_1_1_yds_Swift_Absent,
  method = "REML",
  weights = varIdent(form = ~ 1 | subclass)  # Different variances per Swift's presence
)

nlme_model_swift_Absent_v1_2023_2_1_1_yds
summary(nlme_model_swift_Absent_v1_2023_2_1_1_yds)

# AIC = 179.8


#########################################
# Random effects are only the "matched set" (aka subclass)
# Different variances for matched set
# Compound symmetry covariance strcuture
#########################################

nlme_model_swift_Absent_v2_2023_2_1_1_yds <- lme(
  Yds ~ Season2023 + elo1_pre,  # fixed effects
  random = ~1 | subclass,   # random effects: PairID nested within subclass
  data = matched_pairs_2023_2_1_1_yds_Swift_Absent,
  method = "REML",
  correlation = corCompSymm(form = ~ 1 | subclass)  # Different variances per Swift's presence
)

nlme_model_swift_Absent_v2_2023_2_1_1_yds
summary(nlme_model_swift_Absent_v2_2023_2_1_1_yds)

# AIC = 176.0


#########################################
# Random effects are only the "matched set" (aka subclass)
# Different variances for matched set
# AR1 covariance strcuture
#########################################

nlme_model_swift_Absent_v3_2023_2_1_1_yds <- lme(
  Yds ~ Season2023 + elo1_pre,  # fixed effects
  random = ~1 | subclass,   # random effects: PairID nested within subclass
  data = matched_pairs_2023_2_1_1_yds_Swift_Absent,
  method = "REML",
  correlation = corAR1(form = ~ 1 | subclass)  # Different variances per Swift's presence
)

nlme_model_swift_Absent_v3_2023_2_1_1_yds
summary(nlme_model_swift_Absent_v3_2023_2_1_1_yds)

# AIC = 175.9

##########################################
#
# Save this best model
#
##########################################

model_Swift_Absent_2023_2_1_1_yds <- nlme_model_swift_Absent_v3_2023_2_1_1_yds
model_Swift_Absent_2023_2_1_1_yds
summary(model_Swift_Absent_2023_2_1_1_yds)

ci_Swift_Absent_2023_2_1_1_yds <- intervals(model_Swift_Absent_2023_2_1_1_yds, level = 0.95, which = "fixed")
print(ci_Swift_Absent_2023_2_1_1_yds)


# For an lme4 model
plot(residuals(model_Swift_Absent_2023_2_1_1_yds) ~ fitted(model_Swift_Absent_2023_2_1_1_yds))

# For an nlme model
plot(model_Swift_Absent_2023_2_1_1_yds)


######################################################
######################################################
######################################################
####
#### Part 7. "End Game" (Perform Binary Logistic 
####Regression to Determine Swift's Effect on Chiefs
#### Game Outcomes)
#### 
####
######################################################
######################################################
######################################################

### Set categorical data up as factors
matched_pairs_2023_2_1_1_yds$Swift_Present <- as.factor(matched_pairs_2023_2_1_1_yds$Swift_Present)
matched_pairs_2023_2_1_1_yds$is_win <- as.factor(matched_pairs_2023_2_1_1_yds$is_win)
matched_pairs_2023_2_1_1_yds$subclass <- as.factor(matched_pairs_2023_2_1_1_yds$subclass)


#########################################
# Swift present as only predictor
#
#########################################

team_model_1_2023_2_1_1_yds <- glmer(is_win ~ Swift_Present + (1 | subclass),
                                     data = matched_pairs_2023_2_1_1_yds, 
                                     family = binomial(), 
                                     control = glmerControl(optimizer = "bobyqa"))

team_model_1_2023_2_1_1_yds
summary(team_model_1_2023_2_1_1_yds)
#AIC = 67.2

#########################################
# Swift present and Chiefs' Elo
#
#########################################

team_model_2_2023_2_1_1_yds <- glmer(is_win ~ Swift_Present + elo1_pre + (1 | subclass),
                                     data = matched_pairs_2023_2_1_1_yds, 
                                     family = binomial(), 
                                     control = glmerControl(optimizer = "bobyqa"))

team_model_2_2023_2_1_1_yds
summary(team_model_2_2023_2_1_1_yds)
#AIC = 69.2
#########################################
# Swift present, Chiefs' Elo, Chiefs' win probability
#
#########################################

team_model_3_2023_2_1_1_yds <- glmer(is_win ~ Swift_Present + elo1_pre + elo_prob1 + (1 | subclass),
                                     data = matched_pairs_2023_2_1_1_yds, 
                                     family = binomial(), 
                                     control = glmerControl(optimizer = "bobyqa"))

team_model_3_2023_2_1_1_yds
summary(team_model_3_2023_2_1_1_yds)
#AIC = 71.1

#########################################
# Swift present, Chiefs' Elo, Opponent Elo, Chiefs' win probability
#
#########################################
team_model_4_2023_2_1_1_yds <- glmer(is_win ~ Swift_Present + elo1_pre + elo2_pre + elo_prob1 + (1 | subclass),
                                     data = matched_pairs_2023_2_1_1_yds, 
                                     family = binomial(), 
                                     control = glmerControl(optimizer = "bobyqa"))

team_model_4_2023_2_1_1_yds
summary(team_model_4_2023_2_1_1_yds)
#AIC = 72.1

#########################################
# Swift present, Chiefs' win probability
#
#########################################

team_model_5_2023_2_1_1_yds <- glmer(is_win ~ Swift_Present + elo_prob1 + (1 | subclass),
                                     data = matched_pairs_2023_2_1_1_yds, 
                                     family = binomial(), 
                                     control = glmerControl(optimizer = "bobyqa"))

team_model_5_2023_2_1_1_yds
summary(team_model_5_2023_2_1_1_yds)

#AIC = 69.2
# "Sweet Nothing" - No effect of Swift on Kelce's performance

best_team_model_2023_2_1_1_yds <- team_model_1_2023_2_1_1_yds
best_team_model_2023_2_1_1_yds
summary(best_team_model_2023_2_1_1_yds)

conf_intervals_team_effect_2023_2_1_1_yds <- confint(best_team_model_2023_2_1_1_yds, method = "Wald")  # Using Wald method for confidence intervals
print(conf_intervals_team_effect_2023_2_1_1_yds)

# Exponentiate the coefficients to get the odds ratios
odds_ratios_2023_2_1_1_yds <- exp(fixef(best_team_model_2023_2_1_1_yds))
print(odds_ratios_2023_2_1_1_yds)

# Exponentiate the confidence intervals to get the odds ratio confidence intervals
exp_conf_intervals_2023_2_1_1_yds <- exp(conf_intervals_team_effect_2023_2_1_1_yds)
print(exp_conf_intervals_2023_2_1_1_yds)


### Question: "How Did It End?"
### Answer: Go read "The Manuscript" in which the results are presented to find out!


######################################################################################
######################################################################################
######################################################################################
######################################################################################
######################################################################################
######################################################################################
######################################################################################
######################################################################################
####
#### Part 4H. You Belong With Me (Perform Game Matching)
####
#### Non-Swift to Swift = 3:1
#### Replacement = Yes
####
######################################################################################
######################################################################################
######################################################################################
######################################################################################
######################################################################################
######################################################################################
######################################################################################
######################################################################################


##########################################
#
# Create a PSM model, with 3:1 matching, with replacement
#
##########################################


psm_model_2023_3_1_1_yds <- matchit(Season2023 ~ elo1_pre,
                                    data = data,
                                    method = "nearest",  
                                    ratio = 3,  # Match 1 Pre-Swift games to every 1 Swift game
                                    distance = "glm", 
                                    replace = TRUE)  # Ensuring controls are not reused

### Display the model info
psm_model_2023_3_1_1_yds

### Create the matched data
matched_data_2023_3_1_1_yds <- match.data(psm_model_2023_3_1_1_yds)


##############################
# COMPLETE REPLACEMENT CODE 
# to Merge Pairing Information (including "subclass")
# with the Matched Data from 3:1 Matching with Replacement
##############################
## Extract the Match Matrix and Create a Wide-Format Pairing Table 
# Extract the match matrix from MatchIt object for 2:1 matching with replacement
match_matrix_2023_3_1_1_yds <- psm_model_2023_3_1_1_yds$match.matrix

# For 2:1 matching, the match matrix has one row per treated unit and 2 control columns.
treated_ids_2023_3_1_1_yds <- as.integer(rownames(match_matrix_2023_3_1_1_yds))
pairings_wide_2023_3_1_1_yds <- data.frame(
  treated_id_2023_3_1_1_yds = treated_ids_2023_3_1_1_yds,
  control1_2023_3_1_1_yds = as.integer(match_matrix_2023_3_1_1_yds[, 1]),
  control2_2023_3_1_1_yds = as.integer(match_matrix_2023_3_1_1_yds[, 2]),
  control3_2023_3_1_1_yds = as.integer(match_matrix_2023_3_1_1_yds[, 3])
)

# Add a subclass identifier (one per treated unit)
pairings_wide_2023_3_1_1_yds <- pairings_wide_2023_3_1_1_yds %>%
  mutate(subclass = seq_along(treated_id_2023_3_1_1_yds))

##  Create a Treated Pairing Table (One Row per Treated Unit) 
# Simply keep the treated id and the associated subclass.
pairings_treated_2023_3_1_1_yds <- pairings_wide_2023_3_1_1_yds %>% 
  select(treated_id_2023_3_1_1_yds, subclass)

## Create a Control Pairing Table (Reshape Wide to Long for Controls) 
# Reshape the wide pairing table so that each treated unit produces two rows (one per control match).
pairings_long_controls_2023_3_1_1_yds <- reshape(
  pairings_wide_2023_3_1_1_yds,
  varying = c("control1_2023_3_1_1_yds", "control2_2023_3_1_1_yds","control3_2023_3_1_1_yds"),
  v.names = "control_id_2023_3_1_1_yds",
  timevar = "match_number",
  times = 1:3,
  direction = "long"
)
# Each treated unit yields 2 control rows; assign the same subclass as in the wide pairing.
pairings_long_controls_2023_3_1_1_yds$subclass <- rep(seq_along(treated_ids_2023_3_1_1_yds), each = 3)

## Extract Treated and Control Information from the Matched Data
# Make sure matched_data_2023_3_1_1_yds contains the Season2023 variable and a unique identifier "id".
treated_info_2023_3_1_1_yds <- matched_data_2023_3_1_1_yds %>% 
  filter(Season2023 == 1) %>% 
  select(id, Season2023, Date, gm_no, Swift_Present, Yds, elo1_pre, elo2_pre, elo_prob1, is_win) %>% 
  rename(treated_id_2023_3_1_1_yds = id)

control_info_2023_3_1_1_yds <- matched_data_2023_3_1_1_yds %>% 
  filter(Season2023 == 0) %>% 
  select(id, Season2023, Date, gm_no, Swift_Present, Yds, elo1_pre, elo2_pre, elo_prob1, is_win) %>% 
  rename(control_id_2023_3_1_1_yds = id)

## Merge the Pairing Tables with the Matched Data 
# Merge the treated pairing table with treated info (one row per treated unit)
treated_long_final_2023_3_1_1_yds <- left_join(pairings_treated_2023_3_1_1_yds, 
                                               treated_info_2023_3_1_1_yds, 
                                               by = "treated_id_2023_3_1_1_yds") %>% 
  mutate(group = "treated")

# Merge the long control pairing table with control info (two rows per treated unit)
control_long_final_2023_3_1_1_yds <- left_join(
  pairings_long_controls_2023_3_1_1_yds, 
  control_info_2023_3_1_1_yds, 
  by = "control_id_2023_3_1_1_yds"
) %>% 
  mutate(group = "control") %>% 
  arrange(treated_id_2023_3_1_1_yds) %>% 
  group_by(treated_id_2023_3_1_1_yds) %>% 
  mutate(subclass = cur_group_id()) %>% 
  ungroup()

## Combine Treated and Control Tables to Create the Long-Format Dataset
# The treated table has 1 row per treated unit; the control table has 2 rows per treated unit.
long_matched_pairs_2023_3_1_1_yds <- bind_rows(treated_long_final_2023_3_1_1_yds, control_long_final_2023_3_1_1_yds)

### Order the Data and Create a Within-Subclass Identifier (PairID)
# Now each subclass should contain 1 treated row and 2 control rows (total 3 rows per subclass).
long_matched_pairs_2023_3_1_1_yds <- long_matched_pairs_2023_3_1_1_yds %>% 
  arrange(subclass, group) %>% 
  group_by(subclass) %>% 
  mutate(PairID = row_number()) %>% 
  ungroup()

# Display the Final Long-Format Data
print(long_matched_pairs_2023_3_1_1_yds)

matched_pairs_2023_3_1_1_yds <- long_matched_pairs_2023_3_1_1_yds


##########################################
#
# See which games matched
#
##########################################

#############################
### Overall
#############################


# Further Organize the Paired Data
# Arrange by the manually created subclass and add a "PairID" within each pair.
matched_pairs_2023_3_1_1_yds <- matched_pairs_2023_3_1_1_yds %>% 
  arrange(subclass, Swift_Present) %>% 
  group_by(subclass) %>% 
  mutate(PairID = row_number()) %>% 
  ungroup()


# Print out the organized matched pairs
print(matched_pairs_2023_3_1_1_yds)


##########################################
#
# Assess Distribution of Matched Data
#
##########################################

# Perform Shapiro-Wilk normality test for each group
swift_present_data_2023_3_1_1_yds <- matched_data_2023_3_1_1_yds %>% 
  filter(Season2023 == 1, Swift_Present == 1) %>% 
  pull(Yds)

swift_absent_data_2023_3_1_1_yds <- matched_data_2023_3_1_1_yds %>% 
  filter(Season2023 == 1, Swift_Present == 0) %>% 
  pull(Yds)

# Shapiro-Wilk Test
shapiro_test_present_2023_3_1_1_yds <- shapiro.test(swift_present_data_2023_3_1_1_yds)
shapiro_test_absent_2023_3_1_1_yds <- shapiro.test(swift_absent_data_2023_3_1_1_yds)

# Print results
print(shapiro_test_present_2023_3_1_1_yds)
print(shapiro_test_absent_2023_3_1_1_yds)


##########################################
#
# Provide Summary Stats from the Matched Games
#
##########################################


# Filter data for 2023 and then summarize based on Swift's presence
summary_stats_2023_3_1_1_yds <- matched_data_2023_3_1_1_yds %>%
  #  filter(Season2023 == 1) %>%  # Filter for the 2023 season
  group_by(Swift_Present, Season2023) %>%  # Group data by Taylor Swift's presence
  summarise(
    Game_Count = n(),
    Total_Yards = sum(Yds),
    Average_Yards = mean(Yds),
    SD_yards = sd(Yds),
    Median_Yards = median(Yds),
    IQR_Yards = IQR(Yds),
    Chiefs_Elo = mean(elo1_pre),
    Opponent_Elo = mean(elo2_pre),
    Win_Prob = mean(elo_prob1),
    .groups = 'drop'  # Drop grouping structure after summarisation
  )

# Print the summary statistics
print(summary_stats_2023_3_1_1_yds)


##########################################
#
# Define which matched sets represent those where Swift is present or absent
#
##########################################


matched_pairs_2023_3_1_1_yds <- matched_pairs_2023_3_1_1_yds %>%
  group_by(subclass) %>%
  mutate(Swift_Any_Present = any(Swift_Present == 1)) %>%
  ungroup()

# Data frame where Swift is present in any game of the subclass
matched_pairs_2023_3_1_1_yds_Swift_Present <- matched_pairs_2023_3_1_1_yds %>%
  filter(Swift_Any_Present == TRUE)

# Data frame where Swift is absent in all games of the subclass
matched_pairs_2023_3_1_1_yds_Swift_Absent <- matched_pairs_2023_3_1_1_yds %>%
  filter(Swift_Any_Present == FALSE)

# Check the summary of each subset
summary(matched_pairs_2023_3_1_1_yds_Swift_Present$Swift_Present)
summary(matched_pairs_2023_3_1_1_yds_Swift_Absent$Swift_Present)

# Check the number of rows to ensure all data is accounted for
nrow(matched_pairs_2023_3_1_1_yds_Swift_Present)
nrow(matched_pairs_2023_3_1_1_yds_Swift_Absent)
nrow(matched_data_2023_3_1_1_yds)  # Should be the sum of the two subsets


##########################################
#
# Plot the matched data
#
##########################################

plot_propensity_2023_3_1_1_yds <- plot(psm_model_2023_3_1_1_yds, type = "jitter", interactive = FALSE)

plot_propensity_2023_3_1_1_yds


##########################################
#
# Balance Diagnostics
#
##########################################

bal.tab(psm_model_2023_3_1_1_yds, un = TRUE)  # Check balance before and after matching

balance_stats_2023_3_1_1_yds <- bal.tab(psm_model_2023_3_1_1_yds, un = TRUE)


# Extract balance table
balance_2023_3_1_1_yds <- bal.tab(psm_model_2023_3_1_1_yds, un = TRUE)

# Convert to dataframe for custom plotting
balance_df_2023_3_1_1_yds <- as.data.frame(balance_2023_3_1_1_yds$Balance)
balance_df_2023_3_1_1_yds$Variable <- rownames(balance_df_2023_3_1_1_yds)

# Plot manually with ggplot2
library(ggplot2)

balance_plot_2023_3_1_1_yds <- ggplot(balance_df_2023_3_1_1_yds, aes(x = abs(Diff.Un), y = Variable)) +
  geom_point(color = "blue", size = 3) +
  geom_point(aes(x = abs(Diff.Adj)), color = "red", size = 3) +
  geom_vline(xintercept = 0.1, linetype = "dashed", color = "grey50") +
  labs(title = "Standardized Mean Differences Before and After Matching",
       x = "Absolute Standardized Mean Difference",
       y = "Variable") +
  theme_minimal() +
  scale_x_continuous(limits = c(0, max(abs(balance_df_2023_3_1_1_yds$Diff.Un), abs(balance_df_2023_3_1_1_yds$Diff.Adj), na.rm = TRUE) + 0.05))


balance_plot_2023_3_1_1_yds

ggsave(
  "Balance_Plot_2023_3_1_1_yds.tiff",
  units = "in",
  width = 10.5,
  height = 8,
  dpi = 600,
  compression = 'lzw'
)


######################################################
######################################################
######################################################
####
#### Part 5. "Style" (Make Plots to Visualize Matched Data)
#### (Debated calling this one "Picture to Burn")
####
######################################################
######################################################
######################################################


##########################################
#
# Plot Kelce's Performance
#
##########################################

matched_pairs_analysis_2023_3_1_1_yds <- matched_pairs_2023_3_1_1_yds


# Add a more explicit identifier
matched_pairs_analysis_2023_3_1_1_yds <- matched_pairs_analysis_2023_3_1_1_yds %>%
  arrange(gm_no) %>%
  group_by(subclass) %>%
  mutate(MatchSet = first(gm_no[Season2023 == 1])) %>%
  ungroup()

# Ensure the Swift_Present variable is a factor for coloring purposes in the plot
matched_pairs_analysis_2023_3_1_1_yds$Swift_Present <- as.factor(matched_pairs_analysis_2023_3_1_1_yds$Swift_Present)


# Plot the Swift era games and the Pre-Swift Era games
plot2_2023_3_1_1_yds <- ggplot(matched_pairs_analysis_2023_3_1_1_yds, aes(x = factor(MatchSet), y = Yds)) +
  # First layer for Pre-Swift era 
  geom_point(data = matched_pairs_analysis_2023_3_1_1_yds %>% filter(Season2023 == 0),
             aes(shape = "Pre-Swift Era", fill = "Pre-Swift Era"),
             size = 4, stroke = 0, color = "grey") +  # Grey circles with no border for Pre-Swift era games
  # Second layer for 2023 games with Swift present
  geom_point(data = matched_pairs_analysis_2023_3_1_1_yds %>% filter(Season2023 == 1 & Swift_Present == 1),
             aes(shape = "Swift Present", fill = "Swift Present"),
             size = 4, stroke = 1.5, color = "black") +  # Red fill with black stroke for 2023 games with Swift present
  # Additional layer for 2023 games with Swift absent
  geom_point(data = matched_pairs_analysis_2023_3_1_1_yds %>% filter(Season2023 == 1 & Swift_Present == 0),
             aes(shape = "Swift Absent", fill = "Swift Absent"),
             size = 4, stroke = 1.5, color = "black") +  # Blue fill with black stroke for 2023 games with Swift absent
  scale_shape_manual(name = "Game Details",
                     values = c("Pre-Swift Era" = 21, "Swift Present" = 22, "Swift Absent" = 22)) +
  scale_fill_manual(name = "Game Details",
                    values = c("Pre-Swift Era" = "grey", "Swift Present" = "red", "Swift Absent" = "blue")) +
  labs(x = "Matched Set (Based on Week of 2023 Season)", y = "Total Yards",
       title = "Comparison of Kelce's Performance with vs. without Taylor Swift") +
  theme_minimal() +
  theme(axis.text.x = element_text(angle = 45, hjust = 1),  # Adjust text angle for clarity
        legend.position = "bottom")  # Adjust legend position as needed


### This will be Figure 2 in the paper

plot2_minimal_2023_3_1_1_yds <- plot2_2023_3_1_1_yds + theme_minimal() + theme(legend.position = 'bottom')

plot2_minimal_2023_3_1_1_yds

ggsave(
  "Figure2_2023_3_1_1_yds.tiff",
  units = "in",
  width = 10.5,
  height = 8,
  dpi = 600,
  compression = 'lzw'
)


##########################################
#
# Plot Chiefs Elo
#
##########################################


# Create the plot with improved legend descriptions
plot1_2023_3_1_1_yds <- ggplot(matched_pairs_analysis_2023_3_1_1_yds, aes(x = factor(MatchSet), y = elo1_pre)) +
  geom_point(aes(shape = interaction(Season2023, Swift_Present), fill = interaction(Season2023, Swift_Present)), 
             size = 4, stroke = 0, # No border stroke
             position = position_dodge(width = 0.5)) +
  scale_shape_manual(name = "Game Details",
                     values = c("0.0" = 21, "1.0" = 22, "1.1" = 22), 
                     labels = c("Pre-Swift Era", "Swift Era, Swift Absent", "Swift Era, Swift Present")) +
  scale_fill_manual(name = "Game Details",
                    values = c("0.0" = "grey", "1.0" = "blue", "1.1" = "red"),
                    labels = c("Pre-Swift Era", "Swift Era, Swift Absent", "Swift Era, Swift Present")) +
  guides(shape = guide_legend(override.aes = list(fill = c("grey", "blue", "red"), 
                                                  shape = c(21, 22, 22)))) +
  labs(x = "Matched Set (Based on Week of 2023 Season)", y = "Chiefs Pre-game Elo",
       title = "Comparison of Pre-game Elo Across Matched Sets",
       subtitle = "Each point represents a game's pre-game Elo") +
  theme_minimal() +
  theme(axis.text.x = element_text(angle = 45, hjust = 1),
        legend.position = "bottom",
        legend.title.align = 0.5,
        legend.text = element_text(size = 10),
        legend.title = element_text(size = 12),
        legend.key = element_blank())  # Removes the extra legend key


### This will be Figure 1 in the paper

plot1_minimal_2023_3_1_1_yds <- plot1_2023_3_1_1_yds + theme_minimal() + theme(legend.position = 'bottom')

plot1_minimal_2023_3_1_1_yds

ggsave(
  "Figure1_2023_3_1_1_yds.tiff",
  units = "in",
  width = 10.5,
  height = 8,
  dpi = 600,
  compression = 'lzw'
)

##########################################
#
# Make a combined plot
#
##########################################

combined_plot_2023_3_1_1_yds <- plot1_minimal_2023_3_1_1_yds / plot2_minimal_2023_3_1_1_yds  # '/' is used by patchwork to stack plots vertically
combined_plot_2023_3_1_1_yds
combined_plot_minimal_2023_3_1_1_yds <- combined_plot_2023_3_1_1_yds + theme_minimal() + theme(legend.position = 'bottom')

combined_plot_minimal_2023_3_1_1_yds

ggsave(
  "Combined_Figure_2023_3_1_1_yds.tiff",
  units = "in",
  width = 8,
  height = 10.5,
  dpi = 600,
  compression = 'lzw'
)


######################################################
######################################################
######################################################
####
#### Part 6. "This is What You Camew For" (Determine if Kelce played differently with/out Swift)
#### Perform Linear Mixed Effects models to determine Kelce's perfmance with and without Swift
#### 
####
######################################################
######################################################
######################################################

##########################################
##########################################
##########################################
#
# 6A. "ME!" (Analyze Data, with Swift Present)
#
##########################################
##########################################
##########################################

matched_pairs_2023_3_1_1_yds_Swift_Present$Swift_Present <- as.factor(matched_pairs_2023_3_1_1_yds_Swift_Present$Swift_Present)
matched_pairs_2023_3_1_1_yds_Swift_Present$subclass <- as.factor(matched_pairs_2023_3_1_1_yds_Swift_Present$subclass)


#########################################
# Random effects are only the "matched set" (aka subclass)
# Different variances for if Swift is present
# Scaled identify covariance structure
#########################################

nlme_model_swift_Present_v1_2023_3_1_1_yds <- lme(
  Yds ~ Swift_Present + elo1_pre,  # fixed effects
  random = ~1 | subclass,   # random effects: PairID nested within subclass
  data = matched_pairs_2023_3_1_1_yds_Swift_Present,
  method = "REML",
  weights = varIdent(form = ~ 1 | Swift_Present)  # Different variances per Swift's presence
)

nlme_model_swift_Present_v1_2023_3_1_1_yds
summary(nlme_model_swift_Present_v1_2023_3_1_1_yds)

# AIC = 506.7

#########################################
# Random effects are only the "matched set" (aka subclass)
# Different variances for Matched Set
# Scaled identify covariance structure
#########################################


nlme_model_swift_Present_v2_2023_3_1_1_yds <- lme(
  Yds ~ Swift_Present + elo1_pre,  # fixed effects
  random = ~1 | subclass,   # random effects: PairID nested within subclass
  data = matched_pairs_2023_3_1_1_yds_Swift_Present,
  method = "REML",
  weights = varIdent(form = ~ 1 | subclass)  # Different variances per Swift's presence
)

nlme_model_swift_Present_v2_2023_3_1_1_yds
summary(nlme_model_swift_Present_v2_2023_3_1_1_yds)

# AIC = 510.9


#########################################
# Random effects are only the "matched set" (aka subclass)
# Different variances for each game
# Scaled identify covariance structure
#########################################


nlme_model_swift_Present_v3_2023_3_1_1_yds <- lme(
  Yds ~ Swift_Present + elo1_pre,  # fixed effects
  random = ~1 | subclass,   # random effects: PairID nested within subclass
  data = matched_pairs_2023_3_1_1_yds_Swift_Present,
  method = "REML",
  weights = varIdent(form = ~ 1 | PairID)  # Different variances per Swift's presence
)

nlme_model_swift_Present_v3_2023_3_1_1_yds
summary(nlme_model_swift_Present_v3_2023_3_1_1_yds)

# AIC = 510.2


#########################################
# Random effects are only the "matched set" (aka subclass)
# Different variances for matched set
# Compound symmetry covariance strcuture
#########################################

nlme_model_swift_Present_v4_2023_3_1_1_yds <- lme(
  Yds ~ Swift_Present + elo1_pre,  # fixed effects
  random = ~1 | subclass,   # random effects: PairID nested within subclass
  data = matched_pairs_2023_3_1_1_yds_Swift_Present,
  method = "REML",
  correlation = corCompSymm(form = ~ 1 | subclass)  # Different variances per Swift's presence
)

nlme_model_swift_Present_v4_2023_3_1_1_yds
summary(nlme_model_swift_Present_v4_2023_3_1_1_yds)

# AIC = 506.7


#########################################
# Random effects are only the "matched set" (aka subclass)
# Different variances for matched set
# AR1 covariance structure
#########################################

nlme_model_swift_Present_v5_2023_3_1_1_yds <- lme(
  Yds ~ Swift_Present + elo1_pre,  # fixed effects
  random = ~1 | subclass,   # random effects: PairID nested within subclass
  data = matched_pairs_2023_3_1_1_yds_Swift_Present,
  method = "REML",
  correlation = corAR1(form = ~ 1 | subclass)  # Different variances per Swift's presence
)

nlme_model_swift_Present_v5_2023_3_1_1_yds
summary(nlme_model_swift_Present_v5_2023_3_1_1_yds)


# AIC = 507.8

##########################################
#
# Save this best model (It fits "All Too Well")
#
##########################################


model_Swift_Present_2023_3_1_1_yds <- nlme_model_swift_Present_v1_2023_3_1_1_yds
model_Swift_Present_2023_3_1_1_yds
summary(model_Swift_Present_2023_3_1_1_yds)


ci_Swift_Present_2023_3_1_1_yds <- intervals(model_Swift_Present_2023_3_1_1_yds, level = 0.95, which = "fixed")
print(ci_Swift_Present_2023_3_1_1_yds)


# For an lme4 model
plot(residuals(model_Swift_Present_2023_3_1_1_yds) ~ fitted(model_Swift_Present_2023_3_1_1_yds))

# For an nlme model
plot(model_Swift_Present_2023_3_1_1_yds)


summary(model_Swift_Present_2023_3_1_1_yds)
print(ci_Swift_Present_2023_3_1_1_yds)

##########################################
##########################################
##########################################
#
# 6B. "Deja Vu" (Analyze Data, with Swift Absent)
#
##########################################
##########################################
##########################################

matched_pairs_2023_3_1_1_yds_Swift_Absent$Swift_Present <- as.factor(matched_pairs_2023_3_1_1_yds_Swift_Absent$Swift_Present)
matched_pairs_2023_3_1_1_yds_Swift_Absent$subclass <- as.factor(matched_pairs_2023_3_1_1_yds_Swift_Absent$subclass)


#########################################
# Random effects are only the "matched set" (aka subclass)
# Different variances for Matched Set
# Scaled identify covariance structure
#########################################


nlme_model_swift_Absent_v1_2023_3_1_1_yds <- lme(
  Yds ~ Season2023 + elo1_pre,  # fixed effects
  random = ~1 | subclass,   # random effects: PairID nested within subclass
  data = matched_pairs_2023_3_1_1_yds_Swift_Absent,
  method = "REML",
  weights = varIdent(form = ~ 1 | subclass)  # Different variances per Swift's presence
)

nlme_model_swift_Absent_v1_2023_3_1_1_yds
summary(nlme_model_swift_Absent_v1_2023_3_1_1_yds)

# AIC = 240.6


#########################################
# Random effects are only the "matched set" (aka subclass)
# Different variances for matched set
# Compound symmetry covariance strcuture
#########################################

nlme_model_swift_Absent_v2_2023_3_1_1_yds <- lme(
  Yds ~ Season2023 + elo1_pre,  # fixed effects
  random = ~1 | subclass,   # random effects: PairID nested within subclass
  data = matched_pairs_2023_3_1_1_yds_Swift_Absent,
  method = "REML",
  correlation = corCompSymm(form = ~ 1 | subclass)  # Different variances per Swift's presence
)

nlme_model_swift_Absent_v2_2023_3_1_1_yds
summary(nlme_model_swift_Absent_v2_2023_3_1_1_yds)

# AIC = 234.7


#########################################
# Random effects are only the "matched set" (aka subclass)
# Different variances for matched set
# AR1 covariance strcuture
#########################################

nlme_model_swift_Absent_v3_2023_3_1_1_yds <- lme(
  Yds ~ Season2023 + elo1_pre,  # fixed effects
  random = ~1 | subclass,   # random effects: PairID nested within subclass
  data = matched_pairs_2023_3_1_1_yds_Swift_Absent,
  method = "REML",
  correlation = corAR1(form = ~ 1 | subclass)  # Different variances per Swift's presence
)

nlme_model_swift_Absent_v3_2023_3_1_1_yds
summary(nlme_model_swift_Absent_v3_2023_3_1_1_yds)

# AIC = 234.5

##########################################
#
# Save this best model
#
##########################################

model_Swift_Absent_2023_3_1_1_yds <- nlme_model_swift_Absent_v3_2023_3_1_1_yds
model_Swift_Absent_2023_3_1_1_yds
summary(model_Swift_Absent_2023_3_1_1_yds)

ci_Swift_Absent_2023_3_1_1_yds <- intervals(model_Swift_Absent_2023_3_1_1_yds, level = 0.95, which = "fixed")
print(ci_Swift_Absent_2023_3_1_1_yds)


# For an lme4 model
plot(residuals(model_Swift_Absent_2023_3_1_1_yds) ~ fitted(model_Swift_Absent_2023_3_1_1_yds))

# For an nlme model
plot(model_Swift_Absent_2023_3_1_1_yds)


######################################################
######################################################
######################################################
####
#### Part 7. "End Game" (Perform Binary Logistic 
####Regression to Determine Swift's Effect on Chiefs
#### Game Outcomes)
#### 
####
######################################################
######################################################
######################################################

### Set categorical data up as factors
matched_pairs_2023_3_1_1_yds$Swift_Present <- as.factor(matched_pairs_2023_3_1_1_yds$Swift_Present)
matched_pairs_2023_3_1_1_yds$is_win <- as.factor(matched_pairs_2023_3_1_1_yds$is_win)
matched_pairs_2023_3_1_1_yds$subclass <- as.factor(matched_pairs_2023_3_1_1_yds$subclass)


#########################################
# Swift present as only predictor
#
#########################################

team_model_1_2023_3_1_1_yds <- glmer(is_win ~ Swift_Present + (1 | subclass),
                                     data = matched_pairs_2023_3_1_1_yds, 
                                     family = binomial(), 
                                     control = glmerControl(optimizer = "bobyqa"))

team_model_1_2023_3_1_1_yds
summary(team_model_1_2023_3_1_1_yds)
#AIC = 89.2

#########################################
# Swift present and Chiefs' Elo
#
#########################################

team_model_2_2023_3_1_1_yds <- glmer(is_win ~ Swift_Present + elo1_pre + (1 | subclass),
                                     data = matched_pairs_2023_3_1_1_yds, 
                                     family = binomial(), 
                                     control = glmerControl(optimizer = "bobyqa"))

team_model_2_2023_3_1_1_yds
summary(team_model_2_2023_3_1_1_yds)
#AIC = 91.0
#########################################
# Swift present, Chiefs' Elo, Chiefs' win probability
#
#########################################

team_model_3_2023_3_1_1_yds <- glmer(is_win ~ Swift_Present + elo1_pre + elo_prob1 + (1 | subclass),
                                     data = matched_pairs_2023_3_1_1_yds, 
                                     family = binomial(), 
                                     control = glmerControl(optimizer = "bobyqa"))

team_model_3_2023_3_1_1_yds
summary(team_model_3_2023_3_1_1_yds)
#AIC = 92.4

#########################################
# Swift present, Chiefs' Elo, Opponent Elo, Chiefs' win probability
#
#########################################
team_model_4_2023_3_1_1_yds <- glmer(is_win ~ Swift_Present + elo1_pre + elo2_pre + elo_prob1 + (1 | subclass),
                                     data = matched_pairs_2023_3_1_1_yds, 
                                     family = binomial(), 
                                     control = glmerControl(optimizer = "bobyqa"))

team_model_4_2023_3_1_1_yds
summary(team_model_4_2023_3_1_1_yds)
#AIC = 94.2

#########################################
# Swift present, Chiefs' win probability
#
#########################################

team_model_5_2023_3_1_1_yds <- glmer(is_win ~ Swift_Present + elo_prob1 + (1 | subclass),
                                     data = matched_pairs_2023_3_1_1_yds, 
                                     family = binomial(), 
                                     control = glmerControl(optimizer = "bobyqa"))

team_model_5_2023_3_1_1_yds
summary(team_model_5_2023_3_1_1_yds)

#AIC = 90.8
# "Sweet Nothing" - No effect of Swift on Kelce's performance

best_team_model_2023_3_1_1_yds <- team_model_1_2023_3_1_1_yds
best_team_model_2023_3_1_1_yds
summary(best_team_model_2023_3_1_1_yds)

conf_intervals_team_effect_2023_3_1_1_yds <- confint(best_team_model_2023_3_1_1_yds, method = "Wald")  # Using Wald method for confidence intervals
print(conf_intervals_team_effect_2023_3_1_1_yds)

# Exponentiate the coefficients to get the odds ratios
odds_ratios_2023_3_1_1_yds <- exp(fixef(best_team_model_2023_3_1_1_yds))
print(odds_ratios_2023_3_1_1_yds)

# Exponentiate the confidence intervals to get the odds ratio confidence intervals
exp_conf_intervals_2023_3_1_1_yds <- exp(conf_intervals_team_effect_2023_3_1_1_yds)
print(exp_conf_intervals_2023_3_1_1_yds)


### Question: "How Did It End?"
### Answer: Go read "The Manuscript" in which the results are presented to find out!


######################################################################################
######################################################################################
######################################################################################
######################################################################################
######################################################################################
######################################################################################
######################################################################################
######################################################################################
####
#### Part 4I. You Belong With Me (Perform Game Matching)
####
#### Non-Swift to Swift = 5:1
#### Replacement = Yes
####
######################################################################################
######################################################################################
######################################################################################
######################################################################################
######################################################################################
######################################################################################
######################################################################################
######################################################################################


##########################################
#
# Create a PSM model, with 5:1 matching, with replacement
#
##########################################


psm_model_2023_5_1_1_yds <- matchit(Season2023 ~ elo1_pre,
                                    data = data,
                                    method = "nearest",  
                                    ratio = 5,  # Match 1 Pre-Swift games to every 1 Swift game
                                    distance = "glm", 
                                    replace = TRUE)  # Ensuring controls are not reused

### Display the model info
psm_model_2023_5_1_1_yds

### Create the matched data
matched_data_2023_5_1_1_yds <- match.data(psm_model_2023_5_1_1_yds)


##############################
# COMPLETE REPLACEMENT CODE 
# to Merge Pairing Information (including "subclass")
# with the Matched Data from 5:1 Matching with Replacement
##############################
## Extract the Match Matrix and Create a Wide-Format Pairing Table 
# Extract the match matrix from MatchIt object for 2:1 matching with replacement
match_matrix_2023_5_1_1_yds <- psm_model_2023_5_1_1_yds$match.matrix

# For 2:1 matching, the match matrix has one row per treated unit and 2 control columns.
treated_ids_2023_5_1_1_yds <- as.integer(rownames(match_matrix_2023_5_1_1_yds))
pairings_wide_2023_5_1_1_yds <- data.frame(
  treated_id_2023_5_1_1_yds = treated_ids_2023_5_1_1_yds,
  control1_2023_5_1_1_yds = as.integer(match_matrix_2023_5_1_1_yds[, 1]),
  control2_2023_5_1_1_yds = as.integer(match_matrix_2023_5_1_1_yds[, 2]),
  control3_2023_5_1_1_yds = as.integer(match_matrix_2023_5_1_1_yds[, 3]),
  control4_2023_5_1_1_yds = as.integer(match_matrix_2023_5_1_1_yds[, 4]),
  control5_2023_5_1_1_yds = as.integer(match_matrix_2023_5_1_1_yds[, 5])
)

# Add a subclass identifier (one per treated unit)
pairings_wide_2023_5_1_1_yds <- pairings_wide_2023_5_1_1_yds %>%
  mutate(subclass = seq_along(treated_id_2023_5_1_1_yds))

##  Create a Treated Pairing Table (One Row per Treated Unit) 
# Simply keep the treated id and the associated subclass.
pairings_treated_2023_5_1_1_yds <- pairings_wide_2023_5_1_1_yds %>% 
  select(treated_id_2023_5_1_1_yds, subclass)

## Create a Control Pairing Table (Reshape Wide to Long for Controls) 
# Reshape the wide pairing table so that each treated unit produces two rows (one per control match).
pairings_long_controls_2023_5_1_1_yds <- reshape(
  pairings_wide_2023_5_1_1_yds,
  varying = c("control1_2023_5_1_1_yds", "control2_2023_5_1_1_yds","control3_2023_5_1_1_yds","control4_2023_5_1_1_yds","control5_2023_5_1_1_yds"),
  v.names = "control_id_2023_5_1_1_yds",
  timevar = "match_number",
  times = 1:5,
  direction = "long"
)
# Each treated unit yields 2 control rows; assign the same subclass as in the wide pairing.
pairings_long_controls_2023_5_1_1_yds$subclass <- rep(seq_along(treated_ids_2023_5_1_1_yds), each = 5)

## Extract Treated and Control Information from the Matched Data
# Make sure matched_data_2023_5_1_1_yds contains the Season2023 variable and a unique identifier "id".
treated_info_2023_5_1_1_yds <- matched_data_2023_5_1_1_yds %>% 
  filter(Season2023 == 1) %>% 
  select(id, Season2023, Date, gm_no, Swift_Present, Yds, elo1_pre, elo2_pre, elo_prob1, is_win) %>% 
  rename(treated_id_2023_5_1_1_yds = id)

control_info_2023_5_1_1_yds <- matched_data_2023_5_1_1_yds %>% 
  filter(Season2023 == 0) %>% 
  select(id, Season2023, Date, gm_no, Swift_Present, Yds, elo1_pre, elo2_pre, elo_prob1, is_win) %>% 
  rename(control_id_2023_5_1_1_yds = id)

## Merge the Pairing Tables with the Matched Data 
# Merge the treated pairing table with treated info (one row per treated unit)
treated_long_final_2023_5_1_1_yds <- left_join(pairings_treated_2023_5_1_1_yds, 
                                               treated_info_2023_5_1_1_yds, 
                                               by = "treated_id_2023_5_1_1_yds") %>% 
  mutate(group = "treated")

# Merge the long control pairing table with control info (two rows per treated unit)
control_long_final_2023_5_1_1_yds <- left_join(
  pairings_long_controls_2023_5_1_1_yds, 
  control_info_2023_5_1_1_yds, 
  by = "control_id_2023_5_1_1_yds"
) %>% 
  mutate(group = "control") %>% 
  arrange(treated_id_2023_5_1_1_yds) %>% 
  group_by(treated_id_2023_5_1_1_yds) %>% 
  mutate(subclass = cur_group_id()) %>% 
  ungroup()

## Combine Treated and Control Tables to Create the Long-Format Dataset
# The treated table has 1 row per treated unit; the control table has 2 rows per treated unit.
long_matched_pairs_2023_5_1_1_yds <- bind_rows(treated_long_final_2023_5_1_1_yds, control_long_final_2023_5_1_1_yds)

### Order the Data and Create a Within-Subclass Identifier (PairID)
# Now each subclass should contain 1 treated row and 2 control rows (total 3 rows per subclass).
long_matched_pairs_2023_5_1_1_yds <- long_matched_pairs_2023_5_1_1_yds %>% 
  arrange(subclass, group) %>% 
  group_by(subclass) %>% 
  mutate(PairID = row_number()) %>% 
  ungroup()

# Display the Final Long-Format Data
print(long_matched_pairs_2023_5_1_1_yds)

matched_pairs_2023_5_1_1_yds <- long_matched_pairs_2023_5_1_1_yds


##########################################
#
# See which games matched
#
##########################################

#############################
### Overall
#############################


# Further Organize the Paired Data
# Arrange by the manually created subclass and add a "PairID" within each pair.
matched_pairs_2023_5_1_1_yds <- matched_pairs_2023_5_1_1_yds %>% 
  arrange(subclass, Swift_Present) %>% 
  group_by(subclass) %>% 
  mutate(PairID = row_number()) %>% 
  ungroup()


# Print out the organized matched pairs
print(matched_pairs_2023_5_1_1_yds)


##########################################
#
# Assess Distribution of Matched Data
#
##########################################

# Perform Shapiro-Wilk normality test for each group
swift_present_data_2023_5_1_1_yds <- matched_data_2023_5_1_1_yds %>% 
  filter(Season2023 == 1, Swift_Present == 1) %>% 
  pull(Yds)

swift_absent_data_2023_5_1_1_yds <- matched_data_2023_5_1_1_yds %>% 
  filter(Season2023 == 1, Swift_Present == 0) %>% 
  pull(Yds)

# Shapiro-Wilk Test
shapiro_test_present_2023_5_1_1_yds <- shapiro.test(swift_present_data_2023_5_1_1_yds)
shapiro_test_absent_2023_5_1_1_yds <- shapiro.test(swift_absent_data_2023_5_1_1_yds)

# Print results
print(shapiro_test_present_2023_5_1_1_yds)
print(shapiro_test_absent_2023_5_1_1_yds)


##########################################
#
# Provide Summary Stats from the Matched Games
#
##########################################


# Filter data for 2023 and then summarize based on Swift's presence
summary_stats_2023_5_1_1_yds <- matched_data_2023_5_1_1_yds %>%
  #  filter(Season2023 == 1) %>%  # Filter for the 2023 season
  group_by(Swift_Present, Season2023) %>%  # Group data by Taylor Swift's presence
  summarise(
    Game_Count = n(),
    Total_Yards = sum(Yds),
    Average_Yards = mean(Yds),
    SD_yards = sd(Yds),
    Median_Yards = median(Yds),
    IQR_Yards = IQR(Yds),
    Chiefs_Elo = mean(elo1_pre),
    Opponent_Elo = mean(elo2_pre),
    Win_Prob = mean(elo_prob1),
    .groups = 'drop'  # Drop grouping structure after summarisation
  )

# Print the summary statistics
print(summary_stats_2023_5_1_1_yds)


##########################################
#
# Define which matched sets represent those where Swift is present or absent
#
##########################################


matched_pairs_2023_5_1_1_yds <- matched_pairs_2023_5_1_1_yds %>%
  group_by(subclass) %>%
  mutate(Swift_Any_Present = any(Swift_Present == 1)) %>%
  ungroup()

# Data frame where Swift is present in any game of the subclass
matched_pairs_2023_5_1_1_yds_Swift_Present <- matched_pairs_2023_5_1_1_yds %>%
  filter(Swift_Any_Present == TRUE)

# Data frame where Swift is absent in all games of the subclass
matched_pairs_2023_5_1_1_yds_Swift_Absent <- matched_pairs_2023_5_1_1_yds %>%
  filter(Swift_Any_Present == FALSE)

# Check the summary of each subset
summary(matched_pairs_2023_5_1_1_yds_Swift_Present$Swift_Present)
summary(matched_pairs_2023_5_1_1_yds_Swift_Absent$Swift_Present)

# Check the number of rows to ensure all data is accounted for
nrow(matched_pairs_2023_5_1_1_yds_Swift_Present)
nrow(matched_pairs_2023_5_1_1_yds_Swift_Absent)
nrow(matched_data_2023_5_1_1_yds)  # Should be the sum of the two subsets


##########################################
#
# Plot the matched data
#
##########################################

plot_propensity_2023_5_1_1_yds <- plot(psm_model_2023_5_1_1_yds, type = "jitter", interactive = FALSE)

plot_propensity_2023_5_1_1_yds


##########################################
#
# Balance Diagnostics
#
##########################################

bal.tab(psm_model_2023_5_1_1_yds, un = TRUE)  # Check balance before and after matching

balance_stats_2023_5_1_1_yds <- bal.tab(psm_model_2023_5_1_1_yds, un = TRUE)


# Extract balance table
balance_2023_5_1_1_yds <- bal.tab(psm_model_2023_5_1_1_yds, un = TRUE)

# Convert to dataframe for custom plotting
balance_df_2023_5_1_1_yds <- as.data.frame(balance_2023_5_1_1_yds$Balance)
balance_df_2023_5_1_1_yds$Variable <- rownames(balance_df_2023_5_1_1_yds)

# Plot manually with ggplot2
library(ggplot2)

balance_plot_2023_5_1_1_yds <- ggplot(balance_df_2023_5_1_1_yds, aes(x = abs(Diff.Un), y = Variable)) +
  geom_point(color = "blue", size = 3) +
  geom_point(aes(x = abs(Diff.Adj)), color = "red", size = 3) +
  geom_vline(xintercept = 0.1, linetype = "dashed", color = "grey50") +
  labs(title = "Standardized Mean Differences Before and After Matching",
       x = "Absolute Standardized Mean Difference",
       y = "Variable") +
  theme_minimal() +
  scale_x_continuous(limits = c(0, max(abs(balance_df_2023_5_1_1_yds$Diff.Un), abs(balance_df_2023_5_1_1_yds$Diff.Adj), na.rm = TRUE) + 0.05))


balance_plot_2023_5_1_1_yds

ggsave(
  "Balance_Plot_2023_5_1_1_yds.tiff",
  units = "in",
  width = 10.5,
  height = 8,
  dpi = 600,
  compression = 'lzw'
)


######################################################
######################################################
######################################################
####
#### Part 5. "Style" (Make Plots to Visualize Matched Data)
#### (Debated calling this one "Picture to Burn")
####
######################################################
######################################################
######################################################


##########################################
#
# Plot Kelce's Performance
#
##########################################

matched_pairs_analysis_2023_5_1_1_yds <- matched_pairs_2023_5_1_1_yds


# Add a more explicit identifier
matched_pairs_analysis_2023_5_1_1_yds <- matched_pairs_analysis_2023_5_1_1_yds %>%
  arrange(gm_no) %>%
  group_by(subclass) %>%
  mutate(MatchSet = first(gm_no[Season2023 == 1])) %>%
  ungroup()

# Ensure the Swift_Present variable is a factor for coloring purposes in the plot
matched_pairs_analysis_2023_5_1_1_yds$Swift_Present <- as.factor(matched_pairs_analysis_2023_5_1_1_yds$Swift_Present)


# Plot the Swift era games and the Pre-Swift Era games
plot2_2023_5_1_1_yds <- ggplot(matched_pairs_analysis_2023_5_1_1_yds, aes(x = factor(MatchSet), y = Yds)) +
  # First layer for Pre-Swift era 
  geom_point(data = matched_pairs_analysis_2023_5_1_1_yds %>% filter(Season2023 == 0),
             aes(shape = "Pre-Swift Era", fill = "Pre-Swift Era"),
             size = 4, stroke = 0, color = "grey") +  # Grey circles with no border for Pre-Swift era games
  # Second layer for 2023 games with Swift present
  geom_point(data = matched_pairs_analysis_2023_5_1_1_yds %>% filter(Season2023 == 1 & Swift_Present == 1),
             aes(shape = "Swift Present", fill = "Swift Present"),
             size = 4, stroke = 1.5, color = "black") +  # Red fill with black stroke for 2023 games with Swift present
  # Additional layer for 2023 games with Swift absent
  geom_point(data = matched_pairs_analysis_2023_5_1_1_yds %>% filter(Season2023 == 1 & Swift_Present == 0),
             aes(shape = "Swift Absent", fill = "Swift Absent"),
             size = 4, stroke = 1.5, color = "black") +  # Blue fill with black stroke for 2023 games with Swift absent
  scale_shape_manual(name = "Game Details",
                     values = c("Pre-Swift Era" = 21, "Swift Present" = 22, "Swift Absent" = 22)) +
  scale_fill_manual(name = "Game Details",
                    values = c("Pre-Swift Era" = "grey", "Swift Present" = "red", "Swift Absent" = "blue")) +
  labs(x = "Matched Set (Based on Week of 2023 Season)", y = "Total Yards",
       title = "Comparison of Kelce's Performance with vs. without Taylor Swift") +
  theme_minimal() +
  theme(axis.text.x = element_text(angle = 45, hjust = 1),  # Adjust text angle for clarity
        legend.position = "bottom")  # Adjust legend position as needed


### This will be Figure 2 in the paper

plot2_minimal_2023_5_1_1_yds <- plot2_2023_5_1_1_yds + theme_minimal() + theme(legend.position = 'bottom')

plot2_minimal_2023_5_1_1_yds

ggsave(
  "Figure2_2023_5_1_1_yds.tiff",
  units = "in",
  width = 10.5,
  height = 8,
  dpi = 600,
  compression = 'lzw'
)


##########################################
#
# Plot Chiefs Elo
#
##########################################


# Create the plot with improved legend descriptions
plot1_2023_5_1_1_yds <- ggplot(matched_pairs_analysis_2023_5_1_1_yds, aes(x = factor(MatchSet), y = elo1_pre)) +
  geom_point(aes(shape = interaction(Season2023, Swift_Present), fill = interaction(Season2023, Swift_Present)), 
             size = 4, stroke = 0, # No border stroke
             position = position_dodge(width = 0.5)) +
  scale_shape_manual(name = "Game Details",
                     values = c("0.0" = 21, "1.0" = 22, "1.1" = 22), 
                     labels = c("Pre-Swift Era", "Swift Era, Swift Absent", "Swift Era, Swift Present")) +
  scale_fill_manual(name = "Game Details",
                    values = c("0.0" = "grey", "1.0" = "blue", "1.1" = "red"),
                    labels = c("Pre-Swift Era", "Swift Era, Swift Absent", "Swift Era, Swift Present")) +
  guides(shape = guide_legend(override.aes = list(fill = c("grey", "blue", "red"), 
                                                  shape = c(21, 22, 22)))) +
  labs(x = "Matched Set (Based on Week of 2023 Season)", y = "Chiefs Pre-game Elo",
       title = "Comparison of Pre-game Elo Across Matched Sets",
       subtitle = "Each point represents a game's pre-game Elo") +
  theme_minimal() +
  theme(axis.text.x = element_text(angle = 45, hjust = 1),
        legend.position = "bottom",
        legend.title.align = 0.5,
        legend.text = element_text(size = 10),
        legend.title = element_text(size = 12),
        legend.key = element_blank())  # Removes the extra legend key


### This will be Figure 1 in the paper

plot1_minimal_2023_5_1_1_yds <- plot1_2023_5_1_1_yds + theme_minimal() + theme(legend.position = 'bottom')

plot1_minimal_2023_5_1_1_yds

ggsave(
  "Figure1_2023_5_1_1_yds.tiff",
  units = "in",
  width = 10.5,
  height = 8,
  dpi = 600,
  compression = 'lzw'
)

##########################################
#
# Make a combined plot
#
##########################################

combined_plot_2023_5_1_1_yds <- plot1_minimal_2023_5_1_1_yds / plot2_minimal_2023_5_1_1_yds  # '/' is used by patchwork to stack plots vertically
combined_plot_2023_5_1_1_yds
combined_plot_minimal_2023_5_1_1_yds <- combined_plot_2023_5_1_1_yds + theme_minimal() + theme(legend.position = 'bottom')

combined_plot_minimal_2023_5_1_1_yds

ggsave(
  "Combined_Figure_2023_5_1_1_yds.tiff",
  units = "in",
  width = 8,
  height = 10.5,
  dpi = 600,
  compression = 'lzw'
)


######################################################
######################################################
######################################################
####
#### Part 6. "This is What You Camew For" (Determine if Kelce played differently with/out Swift)
#### Perform Linear Mixed Effects models to determine Kelce's perfmance with and without Swift
#### 
####
######################################################
######################################################
######################################################

##########################################
##########################################
##########################################
#
# 6A. "ME!" (Analyze Data, with Swift Present)
#
##########################################
##########################################
##########################################

matched_pairs_2023_5_1_1_yds_Swift_Present$Swift_Present <- as.factor(matched_pairs_2023_5_1_1_yds_Swift_Present$Swift_Present)
matched_pairs_2023_5_1_1_yds_Swift_Present$subclass <- as.factor(matched_pairs_2023_5_1_1_yds_Swift_Present$subclass)


#########################################
# Random effects are only the "matched set" (aka subclass)
# Different variances for if Swift is present
# Scaled identify covariance structure
#########################################

nlme_model_swift_Present_v1_2023_5_1_1_yds <- lme(
  Yds ~ Swift_Present + elo1_pre,  # fixed effects
  random = ~1 | subclass,   # random effects: PairID nested within subclass
  data = matched_pairs_2023_5_1_1_yds_Swift_Present,
  method = "REML",
  weights = varIdent(form = ~ 1 | Swift_Present)  # Different variances per Swift's presence
)

nlme_model_swift_Present_v1_2023_5_1_1_yds
summary(nlme_model_swift_Present_v1_2023_5_1_1_yds)

# AIC = 777.0

#########################################
# Random effects are only the "matched set" (aka subclass)
# Different variances for Matched Set
# Scaled identify covariance structure
#########################################


nlme_model_swift_Present_v2_2023_5_1_1_yds <- lme(
  Yds ~ Swift_Present + elo1_pre,  # fixed effects
  random = ~1 | subclass,   # random effects: PairID nested within subclass
  data = matched_pairs_2023_5_1_1_yds_Swift_Present,
  method = "REML",
  weights = varIdent(form = ~ 1 | subclass)  # Different variances per Swift's presence
)

nlme_model_swift_Present_v2_2023_5_1_1_yds
summary(nlme_model_swift_Present_v2_2023_5_1_1_yds)

# AIC = 784.4


#########################################
# Random effects are only the "matched set" (aka subclass)
# Different variances for each game
# Scaled identify covariance structure
#########################################


nlme_model_swift_Present_v3_2023_5_1_1_yds <- lme(
  Yds ~ Swift_Present + elo1_pre,  # fixed effects
  random = ~1 | subclass,   # random effects: PairID nested within subclass
  data = matched_pairs_2023_5_1_1_yds_Swift_Present,
  method = "REML",
  weights = varIdent(form = ~ 1 | PairID)  # Different variances per Swift's presence
)

nlme_model_swift_Present_v3_2023_5_1_1_yds
summary(nlme_model_swift_Present_v3_2023_5_1_1_yds)

# AIC = 780.5


#########################################
# Random effects are only the "matched set" (aka subclass)
# Different variances for matched set
# Compound symmetry covariance strcuture
#########################################

nlme_model_swift_Present_v4_2023_5_1_1_yds <- lme(
  Yds ~ Swift_Present + elo1_pre,  # fixed effects
  random = ~1 | subclass,   # random effects: PairID nested within subclass
  data = matched_pairs_2023_5_1_1_yds_Swift_Present,
  method = "REML",
  correlation = corCompSymm(form = ~ 1 | subclass)  # Different variances per Swift's presence
)

nlme_model_swift_Present_v4_2023_5_1_1_yds
summary(nlme_model_swift_Present_v4_2023_5_1_1_yds)

# AIC = 774.9


#########################################
# Random effects are only the "matched set" (aka subclass)
# Different variances for matched set
# AR1 covariance structure
#########################################

nlme_model_swift_Present_v5_2023_5_1_1_yds <- lme(
  Yds ~ Swift_Present + elo1_pre,  # fixed effects
  random = ~1 | subclass,   # random effects: PairID nested within subclass
  data = matched_pairs_2023_5_1_1_yds_Swift_Present,
  method = "REML",
  correlation = corAR1(form = ~ 1 | subclass)  # Different variances per Swift's presence
)

nlme_model_swift_Present_v5_2023_5_1_1_yds
summary(nlme_model_swift_Present_v5_2023_5_1_1_yds)


# AIC = 775.7

##########################################
#
# Save this best model (It fits "All Too Well")
#
##########################################


model_Swift_Present_2023_5_1_1_yds <- nlme_model_swift_Present_v4_2023_5_1_1_yds
model_Swift_Present_2023_5_1_1_yds
summary(model_Swift_Present_2023_5_1_1_yds)


ci_Swift_Present_2023_5_1_1_yds <- intervals(model_Swift_Present_2023_5_1_1_yds, level = 0.95, which = "fixed")
print(ci_Swift_Present_2023_5_1_1_yds)


# For an lme4 model
plot(residuals(model_Swift_Present_2023_5_1_1_yds) ~ fitted(model_Swift_Present_2023_5_1_1_yds))

# For an nlme model
plot(model_Swift_Present_2023_5_1_1_yds)


summary(model_Swift_Present_2023_5_1_1_yds)
print(ci_Swift_Present_2023_5_1_1_yds)

##########################################
##########################################
##########################################
#
# 6B. "Deja Vu" (Analyze Data, with Swift Absent)
#
##########################################
##########################################
##########################################

matched_pairs_2023_5_1_1_yds_Swift_Absent$Swift_Present <- as.factor(matched_pairs_2023_5_1_1_yds_Swift_Absent$Swift_Present)
matched_pairs_2023_5_1_1_yds_Swift_Absent$subclass <- as.factor(matched_pairs_2023_5_1_1_yds_Swift_Absent$subclass)


#########################################
# Random effects are only the "matched set" (aka subclass)
# Different variances for Matched Set
# Scaled identify covariance structure
#########################################


nlme_model_swift_Absent_v1_2023_5_1_1_yds <- lme(
  Yds ~ Season2023 + elo1_pre,  # fixed effects
  random = ~1 | subclass,   # random effects: PairID nested within subclass
  data = matched_pairs_2023_5_1_1_yds_Swift_Absent,
  method = "REML",
  weights = varIdent(form = ~ 1 | subclass)  # Different variances per Swift's presence
)

nlme_model_swift_Absent_v1_2023_5_1_1_yds
summary(nlme_model_swift_Absent_v1_2023_5_1_1_yds)

# AIC = 359.8


#########################################
# Random effects are only the "matched set" (aka subclass)
# Different variances for matched set
# Compound symmetry covariance strcuture
#########################################

nlme_model_swift_Absent_v2_2023_5_1_1_yds <- lme(
  Yds ~ Season2023 + elo1_pre,  # fixed effects
  random = ~1 | subclass,   # random effects: PairID nested within subclass
  data = matched_pairs_2023_5_1_1_yds_Swift_Absent,
  method = "REML",
  correlation = corCompSymm(form = ~ 1 | subclass)  # Different variances per Swift's presence
)

nlme_model_swift_Absent_v2_2023_5_1_1_yds
summary(nlme_model_swift_Absent_v2_2023_5_1_1_yds)

# AIC = 353.1


#########################################
# Random effects are only the "matched set" (aka subclass)
# Different variances for matched set
# AR1 covariance strcuture
#########################################

nlme_model_swift_Absent_v3_2023_5_1_1_yds <- lme(
  Yds ~ Season2023 + elo1_pre,  # fixed effects
  random = ~1 | subclass,   # random effects: PairID nested within subclass
  data = matched_pairs_2023_5_1_1_yds_Swift_Absent,
  method = "REML",
  correlation = corAR1(form = ~ 1 | subclass)  # Different variances per Swift's presence
)

nlme_model_swift_Absent_v3_2023_5_1_1_yds
summary(nlme_model_swift_Absent_v3_2023_5_1_1_yds)

# AIC = 352.4

##########################################
#
# Save this best model
#
##########################################

model_Swift_Absent_2023_5_1_1_yds <- nlme_model_swift_Absent_v3_2023_5_1_1_yds
model_Swift_Absent_2023_5_1_1_yds
summary(model_Swift_Absent_2023_5_1_1_yds)

ci_Swift_Absent_2023_5_1_1_yds <- intervals(model_Swift_Absent_2023_5_1_1_yds, level = 0.95, which = "fixed")
print(ci_Swift_Absent_2023_5_1_1_yds)


# For an lme4 model
plot(residuals(model_Swift_Absent_2023_5_1_1_yds) ~ fitted(model_Swift_Absent_2023_5_1_1_yds))

# For an nlme model
plot(model_Swift_Absent_2023_5_1_1_yds)


######################################################
######################################################
######################################################
####
#### Part 7. "End Game" (Perform Binary Logistic 
####Regression to Determine Swift's Effect on Chiefs
#### Game Outcomes)
#### 
####
######################################################
######################################################
######################################################

### Set categorical data up as factors
matched_pairs_2023_5_1_1_yds$Swift_Present <- as.factor(matched_pairs_2023_5_1_1_yds$Swift_Present)
matched_pairs_2023_5_1_1_yds$is_win <- as.factor(matched_pairs_2023_5_1_1_yds$is_win)
matched_pairs_2023_5_1_1_yds$subclass <- as.factor(matched_pairs_2023_5_1_1_yds$subclass)


#########################################
# Swift present as only predictor
#
#########################################

team_model_1_2023_5_1_1_yds <- glmer(is_win ~ Swift_Present + (1 | subclass),
                                     data = matched_pairs_2023_5_1_1_yds, 
                                     family = binomial(), 
                                     control = glmerControl(optimizer = "bobyqa"))

team_model_1_2023_5_1_1_yds
summary(team_model_1_2023_5_1_1_yds)
#AIC = 133.1

#########################################
# Swift present and Chiefs' Elo
#
#########################################

team_model_2_2023_5_1_1_yds <- glmer(is_win ~ Swift_Present + elo1_pre + (1 | subclass),
                                     data = matched_pairs_2023_5_1_1_yds, 
                                     family = binomial(), 
                                     control = glmerControl(optimizer = "bobyqa"))

team_model_2_2023_5_1_1_yds
summary(team_model_2_2023_5_1_1_yds)
#AIC = 135.1
#########################################
# Swift present, Chiefs' Elo, Chiefs' win probability
#
#########################################

team_model_3_2023_5_1_1_yds <- glmer(is_win ~ Swift_Present + elo1_pre + elo_prob1 + (1 | subclass),
                                     data = matched_pairs_2023_5_1_1_yds, 
                                     family = binomial(), 
                                     control = glmerControl(optimizer = "bobyqa"))

team_model_3_2023_5_1_1_yds
summary(team_model_3_2023_5_1_1_yds)
#AIC = 135.3

#########################################
# Swift present, Chiefs' Elo, Opponent Elo, Chiefs' win probability
#
#########################################
team_model_4_2023_5_1_1_yds <- glmer(is_win ~ Swift_Present + elo1_pre + elo2_pre + elo_prob1 + (1 | subclass),
                                     data = matched_pairs_2023_5_1_1_yds, 
                                     family = binomial(), 
                                     control = glmerControl(optimizer = "bobyqa"))

team_model_4_2023_5_1_1_yds
summary(team_model_4_2023_5_1_1_yds)
#AIC = 136.1

#########################################
# Swift present, Chiefs' win probability
#
#########################################

team_model_5_2023_5_1_1_yds <- glmer(is_win ~ Swift_Present + elo_prob1 + (1 | subclass),
                                     data = matched_pairs_2023_5_1_1_yds, 
                                     family = binomial(), 
                                     control = glmerControl(optimizer = "bobyqa"))

team_model_5_2023_5_1_1_yds
summary(team_model_5_2023_5_1_1_yds)

#AIC = 133.5
# "Sweet Nothing" - No effect of Swift on Kelce's performance

best_team_model_2023_5_1_1_yds <- team_model_1_2023_5_1_1_yds
best_team_model_2023_5_1_1_yds
summary(best_team_model_2023_5_1_1_yds)

conf_intervals_team_effect_2023_5_1_1_yds <- confint(best_team_model_2023_5_1_1_yds, method = "Wald")  # Using Wald method for confidence intervals
print(conf_intervals_team_effect_2023_5_1_1_yds)

# Exponentiate the coefficients to get the odds ratios
odds_ratios_2023_5_1_1_yds <- exp(fixef(best_team_model_2023_5_1_1_yds))
print(odds_ratios_2023_5_1_1_yds)

# Exponentiate the confidence intervals to get the odds ratio confidence intervals
exp_conf_intervals_2023_5_1_1_yds <- exp(conf_intervals_team_effect_2023_5_1_1_yds)
print(exp_conf_intervals_2023_5_1_1_yds)


### Question: "How Did It End?"
### Answer: Go read "The Manuscript" in which the results are presented to find out!


######################################################################################
######################################################################################
######################################################################################
######################################################################################
######################################################################################
######################################################################################
######################################################################################
######################################################################################
####
#### Part 4J. You Belong With Me (Perform Game Matching)
####
#### Non-Swift to Swift = 8:1
#### Replacement = Yes
####
######################################################################################
######################################################################################
######################################################################################
######################################################################################
######################################################################################
######################################################################################
######################################################################################
######################################################################################


##########################################
#
# Create a PSM model, with 8:1 matching, with replacement
#
##########################################


psm_model_2023_8_1_1_yds <- matchit(Season2023 ~ elo1_pre,
                                    data = data,
                                    method = "nearest",  
                                    ratio = 8,  # Match 1 Pre-Swift games to every 1 Swift game
                                    distance = "glm", 
                                    replace = TRUE)  # Ensuring controls are not reused

### Display the model info
psm_model_2023_8_1_1_yds

### Create the matched data
matched_data_2023_8_1_1_yds <- match.data(psm_model_2023_8_1_1_yds)


##############################
# COMPLETE REPLACEMENT CODE 
# to Merge Pairing Information (including "subclass")
# with the Matched Data from 8:1 Matching with Replacement
##############################
## Extract the Match Matrix and Create a Wide-Format Pairing Table 
# Extract the match matrix from MatchIt object for 2:1 matching with replacement
match_matrix_2023_8_1_1_yds <- psm_model_2023_8_1_1_yds$match.matrix

# For 8:1 matching, the match matrix has one row per treated unit and 2 control columns.
treated_ids_2023_8_1_1_yds <- as.integer(rownames(match_matrix_2023_8_1_1_yds))
pairings_wide_2023_8_1_1_yds <- data.frame(
  treated_id_2023_8_1_1_yds = treated_ids_2023_8_1_1_yds,
  control1_2023_8_1_1_yds = as.integer(match_matrix_2023_8_1_1_yds[, 1]),
  control2_2023_8_1_1_yds = as.integer(match_matrix_2023_8_1_1_yds[, 2]),
  control3_2023_8_1_1_yds = as.integer(match_matrix_2023_8_1_1_yds[, 3]),
  control4_2023_8_1_1_yds = as.integer(match_matrix_2023_8_1_1_yds[, 4]),
  control5_2023_8_1_1_yds = as.integer(match_matrix_2023_8_1_1_yds[, 5]),
  control6_2023_8_1_1_yds = as.integer(match_matrix_2023_8_1_1_yds[, 6]),
  control7_2023_8_1_1_yds = as.integer(match_matrix_2023_8_1_1_yds[, 7]),
  control8_2023_8_1_1_yds = as.integer(match_matrix_2023_8_1_1_yds[, 8])
)

# Add a subclass identifier (one per treated unit)
pairings_wide_2023_8_1_1_yds <- pairings_wide_2023_8_1_1_yds %>%
  mutate(subclass = seq_along(treated_id_2023_8_1_1_yds))

##  Create a Treated Pairing Table (One Row per Treated Unit) 
# Simply keep the treated id and the associated subclass.
pairings_treated_2023_8_1_1_yds <- pairings_wide_2023_8_1_1_yds %>% 
  select(treated_id_2023_8_1_1_yds, subclass)

## Create a Control Pairing Table (Reshape Wide to Long for Controls) 
# Reshape the wide pairing table so that each treated unit produces two rows (one per control match).
pairings_long_controls_2023_8_1_1_yds <- reshape(
  pairings_wide_2023_8_1_1_yds,
  varying = c("control1_2023_8_1_1_yds", "control2_2023_8_1_1_yds","control3_2023_8_1_1_yds","control4_2023_8_1_1_yds","control5_2023_8_1_1_yds","control6_2023_8_1_1_yds","control7_2023_8_1_1_yds","control8_2023_8_1_1_yds"),
  v.names = "control_id_2023_8_1_1_yds",
  timevar = "match_number",
  times = 1:8,
  direction = "long"
)
# Each treated unit yields 2 control rows; assign the same subclass as in the wide pairing.
pairings_long_controls_2023_8_1_1_yds$subclass <- rep(seq_along(treated_ids_2023_8_1_1_yds), each = 8)

## Extract Treated and Control Information from the Matched Data
# Make sure matched_data_2023_8_1_1_yds contains the Season2023 variable and a unique identifier "id".
treated_info_2023_8_1_1_yds <- matched_data_2023_8_1_1_yds %>% 
  filter(Season2023 == 1) %>% 
  select(id, Season2023, Date, gm_no, Swift_Present, Yds, elo1_pre, elo2_pre, elo_prob1, is_win) %>% 
  rename(treated_id_2023_8_1_1_yds = id)

control_info_2023_8_1_1_yds <- matched_data_2023_8_1_1_yds %>% 
  filter(Season2023 == 0) %>% 
  select(id, Season2023, Date, gm_no, Swift_Present, Yds, elo1_pre, elo2_pre, elo_prob1, is_win) %>% 
  rename(control_id_2023_8_1_1_yds = id)

## Merge the Pairing Tables with the Matched Data 
# Merge the treated pairing table with treated info (one row per treated unit)
treated_long_final_2023_8_1_1_yds <- left_join(pairings_treated_2023_8_1_1_yds, 
                                               treated_info_2023_8_1_1_yds, 
                                               by = "treated_id_2023_8_1_1_yds") %>% 
  mutate(group = "treated")

# Merge the long control pairing table with control info (two rows per treated unit)
control_long_final_2023_8_1_1_yds <- left_join(
  pairings_long_controls_2023_8_1_1_yds, 
  control_info_2023_8_1_1_yds, 
  by = "control_id_2023_8_1_1_yds"
) %>% 
  mutate(group = "control") %>% 
  arrange(treated_id_2023_8_1_1_yds) %>% 
  group_by(treated_id_2023_8_1_1_yds) %>% 
  mutate(subclass = cur_group_id()) %>% 
  ungroup()

## Combine Treated and Control Tables to Create the Long-Format Dataset
# The treated table has 1 row per treated unit; the control table has 2 rows per treated unit.
long_matched_pairs_2023_8_1_1_yds <- bind_rows(treated_long_final_2023_8_1_1_yds, control_long_final_2023_8_1_1_yds)

### Order the Data and Create a Within-Subclass Identifier (PairID)
# Now each subclass should contain 1 treated row and 2 control rows (total 3 rows per subclass).
long_matched_pairs_2023_8_1_1_yds <- long_matched_pairs_2023_8_1_1_yds %>% 
  arrange(subclass, group) %>% 
  group_by(subclass) %>% 
  mutate(PairID = row_number()) %>% 
  ungroup()

# Display the Final Long-Format Data
print(long_matched_pairs_2023_8_1_1_yds)

matched_pairs_2023_8_1_1_yds <- long_matched_pairs_2023_8_1_1_yds


##########################################
#
# See which games matched
#
##########################################

#############################
### Overall
#############################


# Further Organize the Paired Data
# Arrange by the manually created subclass and add a "PairID" within each pair.
matched_pairs_2023_8_1_1_yds <- matched_pairs_2023_8_1_1_yds %>% 
  arrange(subclass, Swift_Present) %>% 
  group_by(subclass) %>% 
  mutate(PairID = row_number()) %>% 
  ungroup()


# Print out the organized matched pairs
print(matched_pairs_2023_8_1_1_yds)


##########################################
#
# Assess Distribution of Matched Data
#
##########################################

# Perform Shapiro-Wilk normality test for each group
swift_present_data_2023_8_1_1_yds <- matched_data_2023_8_1_1_yds %>% 
  filter(Season2023 == 1, Swift_Present == 1) %>% 
  pull(Yds)

swift_absent_data_2023_8_1_1_yds <- matched_data_2023_8_1_1_yds %>% 
  filter(Season2023 == 1, Swift_Present == 0) %>% 
  pull(Yds)

# Shapiro-Wilk Test
shapiro_test_present_2023_8_1_1_yds <- shapiro.test(swift_present_data_2023_8_1_1_yds)
shapiro_test_absent_2023_8_1_1_yds <- shapiro.test(swift_absent_data_2023_8_1_1_yds)

# Print results
print(shapiro_test_present_2023_8_1_1_yds)
print(shapiro_test_absent_2023_8_1_1_yds)


##########################################
#
# Provide Summary Stats from the Matched Games
#
##########################################


# Filter data for 2023 and then summarize based on Swift's presence
summary_stats_2023_8_1_1_yds <- matched_data_2023_8_1_1_yds %>%
  #  filter(Season2023 == 1) %>%  # Filter for the 2023 season
  group_by(Swift_Present, Season2023) %>%  # Group data by Taylor Swift's presence
  summarise(
    Game_Count = n(),
    Total_Yards = sum(Yds),
    Average_Yards = mean(Yds),
    SD_yards = sd(Yds),
    Median_Yards = median(Yds),
    IQR_Yards = IQR(Yds),
    Chiefs_Elo = mean(elo1_pre),
    Opponent_Elo = mean(elo2_pre),
    Win_Prob = mean(elo_prob1),
    .groups = 'drop'  # Drop grouping structure after summarisation
  )

# Print the summary statistics
print(summary_stats_2023_8_1_1_yds)


##########################################
#
# Define which matched sets represent those where Swift is present or absent
#
##########################################


matched_pairs_2023_8_1_1_yds <- matched_pairs_2023_8_1_1_yds %>%
  group_by(subclass) %>%
  mutate(Swift_Any_Present = any(Swift_Present == 1)) %>%
  ungroup()

# Data frame where Swift is present in any game of the subclass
matched_pairs_2023_8_1_1_yds_Swift_Present <- matched_pairs_2023_8_1_1_yds %>%
  filter(Swift_Any_Present == TRUE)

# Data frame where Swift is absent in all games of the subclass
matched_pairs_2023_8_1_1_yds_Swift_Absent <- matched_pairs_2023_8_1_1_yds %>%
  filter(Swift_Any_Present == FALSE)

# Check the summary of each subset
summary(matched_pairs_2023_8_1_1_yds_Swift_Present$Swift_Present)
summary(matched_pairs_2023_8_1_1_yds_Swift_Absent$Swift_Present)

# Check the number of rows to ensure all data is accounted for
nrow(matched_pairs_2023_8_1_1_yds_Swift_Present)
nrow(matched_pairs_2023_8_1_1_yds_Swift_Absent)
nrow(matched_data_2023_8_1_1_yds)  # Should be the sum of the two subsets


##########################################
#
# Plot the matched data
#
##########################################

plot_propensity_2023_8_1_1_yds <- plot(psm_model_2023_8_1_1_yds, type = "jitter", interactive = FALSE)

plot_propensity_2023_8_1_1_yds


##########################################
#
# Balance Diagnostics
#
##########################################

bal.tab(psm_model_2023_8_1_1_yds, un = TRUE)  # Check balance before and after matching

balance_stats_2023_8_1_1_yds <- bal.tab(psm_model_2023_8_1_1_yds, un = TRUE)


# Extract balance table
balance_2023_8_1_1_yds <- bal.tab(psm_model_2023_8_1_1_yds, un = TRUE)

# Convert to dataframe for custom plotting
balance_df_2023_8_1_1_yds <- as.data.frame(balance_2023_8_1_1_yds$Balance)
balance_df_2023_8_1_1_yds$Variable <- rownames(balance_df_2023_8_1_1_yds)

# Plot manually with ggplot2
library(ggplot2)

balance_plot_2023_8_1_1_yds <- ggplot(balance_df_2023_8_1_1_yds, aes(x = abs(Diff.Un), y = Variable)) +
  geom_point(color = "blue", size = 3) +
  geom_point(aes(x = abs(Diff.Adj)), color = "red", size = 3) +
  geom_vline(xintercept = 0.1, linetype = "dashed", color = "grey50") +
  labs(title = "Standardized Mean Differences Before and After Matching",
       x = "Absolute Standardized Mean Difference",
       y = "Variable") +
  theme_minimal() +
  scale_x_continuous(limits = c(0, max(abs(balance_df_2023_8_1_1_yds$Diff.Un), abs(balance_df_2023_8_1_1_yds$Diff.Adj), na.rm = TRUE) + 0.05))


balance_plot_2023_8_1_1_yds

ggsave(
  "Balance_Plot_2023_8_1_1_yds.tiff",
  units = "in",
  width = 10.5,
  height = 8,
  dpi = 600,
  compression = 'lzw'
)


######################################################
######################################################
######################################################
####
#### Part 5. "Style" (Make Plots to Visualize Matched Data)
#### (Debated calling this one "Picture to Burn")
####
######################################################
######################################################
######################################################


##########################################
#
# Plot Kelce's Performance
#
##########################################

matched_pairs_analysis_2023_8_1_1_yds <- matched_pairs_2023_8_1_1_yds


# Add a more explicit identifier
matched_pairs_analysis_2023_8_1_1_yds <- matched_pairs_analysis_2023_8_1_1_yds %>%
  arrange(gm_no) %>%
  group_by(subclass) %>%
  mutate(MatchSet = first(gm_no[Season2023 == 1])) %>%
  ungroup()

# Ensure the Swift_Present variable is a factor for coloring purposes in the plot
matched_pairs_analysis_2023_8_1_1_yds$Swift_Present <- as.factor(matched_pairs_analysis_2023_8_1_1_yds$Swift_Present)


# Plot the Swift era games and the Pre-Swift Era games
plot2_2023_8_1_1_yds <- ggplot(matched_pairs_analysis_2023_8_1_1_yds, aes(x = factor(MatchSet), y = Yds)) +
  # First layer for Pre-Swift era 
  geom_point(data = matched_pairs_analysis_2023_8_1_1_yds %>% filter(Season2023 == 0),
             aes(shape = "Pre-Swift Era", fill = "Pre-Swift Era"),
             size = 4, stroke = 0, color = "grey") +  # Grey circles with no border for Pre-Swift era games
  # Second layer for 2023 games with Swift present
  geom_point(data = matched_pairs_analysis_2023_8_1_1_yds %>% filter(Season2023 == 1 & Swift_Present == 1),
             aes(shape = "Swift Present", fill = "Swift Present"),
             size = 4, stroke = 1.5, color = "black") +  # Red fill with black stroke for 2023 games with Swift present
  # Additional layer for 2023 games with Swift absent
  geom_point(data = matched_pairs_analysis_2023_8_1_1_yds %>% filter(Season2023 == 1 & Swift_Present == 0),
             aes(shape = "Swift Absent", fill = "Swift Absent"),
             size = 4, stroke = 1.5, color = "black") +  # Blue fill with black stroke for 2023 games with Swift absent
  scale_shape_manual(name = "Game Details",
                     values = c("Pre-Swift Era" = 21, "Swift Present" = 22, "Swift Absent" = 22)) +
  scale_fill_manual(name = "Game Details",
                    values = c("Pre-Swift Era" = "grey", "Swift Present" = "red", "Swift Absent" = "blue")) +
  labs(x = "Matched Set (Based on Week of 2023 Season)", y = "Total Yards",
       title = "Comparison of Kelce's Performance with vs. without Taylor Swift") +
  theme_minimal() +
  theme(axis.text.x = element_text(angle = 45, hjust = 1),  # Adjust text angle for clarity
        legend.position = "bottom")  # Adjust legend position as needed


### This will be Figure 2 in the paper

plot2_minimal_2023_8_1_1_yds <- plot2_2023_8_1_1_yds + theme_minimal() + theme(legend.position = 'bottom')

plot2_minimal_2023_8_1_1_yds

ggsave(
  "Figure2_2023_8_1_1_yds.tiff",
  units = "in",
  width = 10.5,
  height = 8,
  dpi = 600,
  compression = 'lzw'
)


##########################################
#
# Plot Chiefs Elo
#
##########################################


# Create the plot with improved legend descriptions
plot1_2023_8_1_1_yds <- ggplot(matched_pairs_analysis_2023_8_1_1_yds, aes(x = factor(MatchSet), y = elo1_pre)) +
  geom_point(aes(shape = interaction(Season2023, Swift_Present), fill = interaction(Season2023, Swift_Present)), 
             size = 4, stroke = 0, # No border stroke
             position = position_dodge(width = 0.5)) +
  scale_shape_manual(name = "Game Details",
                     values = c("0.0" = 21, "1.0" = 22, "1.1" = 22), 
                     labels = c("Pre-Swift Era", "Swift Era, Swift Absent", "Swift Era, Swift Present")) +
  scale_fill_manual(name = "Game Details",
                    values = c("0.0" = "grey", "1.0" = "blue", "1.1" = "red"),
                    labels = c("Pre-Swift Era", "Swift Era, Swift Absent", "Swift Era, Swift Present")) +
  guides(shape = guide_legend(override.aes = list(fill = c("grey", "blue", "red"), 
                                                  shape = c(21, 22, 22)))) +
  labs(x = "Matched Set (Based on Week of 2023 Season)", y = "Chiefs Pre-game Elo",
       title = "Comparison of Pre-game Elo Across Matched Sets",
       subtitle = "Each point represents a game's pre-game Elo") +
  theme_minimal() +
  theme(axis.text.x = element_text(angle = 45, hjust = 1),
        legend.position = "bottom",
        legend.title.align = 0.5,
        legend.text = element_text(size = 10),
        legend.title = element_text(size = 12),
        legend.key = element_blank())  # Removes the extra legend key


### This will be Figure 1 in the paper

plot1_minimal_2023_8_1_1_yds <- plot1_2023_8_1_1_yds + theme_minimal() + theme(legend.position = 'bottom')

plot1_minimal_2023_8_1_1_yds

ggsave(
  "Figure1_2023_8_1_1_yds.tiff",
  units = "in",
  width = 10.5,
  height = 8,
  dpi = 600,
  compression = 'lzw'
)

##########################################
#
# Make a combined plot
#
##########################################

combined_plot_2023_8_1_1_yds <- plot1_minimal_2023_8_1_1_yds / plot2_minimal_2023_8_1_1_yds  # '/' is used by patchwork to stack plots vertically
combined_plot_2023_8_1_1_yds
combined_plot_minimal_2023_8_1_1_yds <- combined_plot_2023_8_1_1_yds + theme_minimal() + theme(legend.position = 'bottom')

combined_plot_minimal_2023_8_1_1_yds

ggsave(
  "Combined_Figure_2023_8_1_1_yds.tiff",
  units = "in",
  width = 8,
  height = 10.5,
  dpi = 600,
  compression = 'lzw'
)


######################################################
######################################################
######################################################
####
#### Part 6. "This is What You Camew For" (Determine if Kelce played differently with/out Swift)
#### Perform Linear Mixed Effects models to determine Kelce's perfmance with and without Swift
#### 
####
######################################################
######################################################
######################################################

##########################################
##########################################
##########################################
#
# 6A. "ME!" (Analyze Data, with Swift Present)
#
##########################################
##########################################
##########################################

matched_pairs_2023_8_1_1_yds_Swift_Present$Swift_Present <- as.factor(matched_pairs_2023_8_1_1_yds_Swift_Present$Swift_Present)
matched_pairs_2023_8_1_1_yds_Swift_Present$subclass <- as.factor(matched_pairs_2023_8_1_1_yds_Swift_Present$subclass)


#########################################
# Random effects are only the "matched set" (aka subclass)
# Different variances for if Swift is present
# Scaled identify covariance structure
#########################################

nlme_model_swift_Present_v1_2023_8_1_1_yds <- lme(
  Yds ~ Swift_Present + elo1_pre,  # fixed effects
  random = ~1 | subclass,   # random effects: PairID nested within subclass
  data = matched_pairs_2023_8_1_1_yds_Swift_Present,
  method = "REML",
  weights = varIdent(form = ~ 1 | Swift_Present)  # Different variances per Swift's presence
)

nlme_model_swift_Present_v1_2023_8_1_1_yds
summary(nlme_model_swift_Present_v1_2023_8_1_1_yds)

# AIC = 1161.6

#########################################
# Random effects are only the "matched set" (aka subclass)
# Different variances for Matched Set
# Scaled identify covariance structure
#########################################


nlme_model_swift_Present_v2_2023_8_1_1_yds <- lme(
  Yds ~ Swift_Present + elo1_pre,  # fixed effects
  random = ~1 | subclass,   # random effects: PairID nested within subclass
  data = matched_pairs_2023_8_1_1_yds_Swift_Present,
  method = "REML",
  weights = varIdent(form = ~ 1 | subclass)  # Different variances per Swift's presence
)

nlme_model_swift_Present_v2_2023_8_1_1_yds
summary(nlme_model_swift_Present_v2_2023_8_1_1_yds)

# AIC = 1168.9


#########################################
# Random effects are only the "matched set" (aka subclass)
# Different variances for each game
# Scaled identify covariance structure
#########################################


nlme_model_swift_Present_v3_2023_8_1_1_yds <- lme(
  Yds ~ Swift_Present + elo1_pre,  # fixed effects
  random = ~1 | subclass,   # random effects: PairID nested within subclass
  data = matched_pairs_2023_8_1_1_yds_Swift_Present,
  method = "REML",
  weights = varIdent(form = ~ 1 | PairID)  # Different variances per Swift's presence
)

nlme_model_swift_Present_v3_2023_8_1_1_yds
summary(nlme_model_swift_Present_v3_2023_8_1_1_yds)

# AIC = 1171.0


#########################################
# Random effects are only the "matched set" (aka subclass)
# Different variances for matched set
# Compound symmetry covariance strcuture
#########################################

nlme_model_swift_Present_v4_2023_8_1_1_yds <- lme(
  Yds ~ Swift_Present + elo1_pre,  # fixed effects
  random = ~1 | subclass,   # random effects: PairID nested within subclass
  data = matched_pairs_2023_8_1_1_yds_Swift_Present,
  method = "REML",
  correlation = corCompSymm(form = ~ 1 | subclass)  # Different variances per Swift's presence
)

nlme_model_swift_Present_v4_2023_8_1_1_yds
summary(nlme_model_swift_Present_v4_2023_8_1_1_yds)

# AIC = 1161.1


#########################################
# Random effects are only the "matched set" (aka subclass)
# Different variances for matched set
# AR1 covariance structure
#########################################

nlme_model_swift_Present_v5_2023_8_1_1_yds <- lme(
  Yds ~ Swift_Present + elo1_pre,  # fixed effects
  random = ~1 | subclass,   # random effects: PairID nested within subclass
  data = matched_pairs_2023_8_1_1_yds_Swift_Present,
  method = "REML",
  correlation = corAR1(form = ~ 1 | subclass)  # Different variances per Swift's presence
)

nlme_model_swift_Present_v5_2023_8_1_1_yds
summary(nlme_model_swift_Present_v5_2023_8_1_1_yds)


# AIC = 1162.8

##########################################
#
# Save this best model (It fits "All Too Well")
#
##########################################


model_Swift_Present_2023_8_1_1_yds <- nlme_model_swift_Present_v4_2023_8_1_1_yds
model_Swift_Present_2023_8_1_1_yds
summary(model_Swift_Present_2023_8_1_1_yds)


ci_Swift_Present_2023_8_1_1_yds <- intervals(model_Swift_Present_2023_8_1_1_yds, level = 0.95, which = "fixed")
print(ci_Swift_Present_2023_8_1_1_yds)


# For an lme4 model
plot(residuals(model_Swift_Present_2023_8_1_1_yds) ~ fitted(model_Swift_Present_2023_8_1_1_yds))

# For an nlme model
plot(model_Swift_Present_2023_8_1_1_yds)


summary(model_Swift_Present_2023_8_1_1_yds)
print(ci_Swift_Present_2023_8_1_1_yds)

##########################################
##########################################
##########################################
#
# 6B. "Deja Vu" (Analyze Data, with Swift Absent)
#
##########################################
##########################################
##########################################

matched_pairs_2023_8_1_1_yds_Swift_Absent$Swift_Present <- as.factor(matched_pairs_2023_8_1_1_yds_Swift_Absent$Swift_Present)
matched_pairs_2023_8_1_1_yds_Swift_Absent$subclass <- as.factor(matched_pairs_2023_8_1_1_yds_Swift_Absent$subclass)


#########################################
# Random effects are only the "matched set" (aka subclass)
# Different variances for Matched Set
# Scaled identify covariance structure
#########################################


nlme_model_swift_Absent_v1_2023_8_1_1_yds <- lme(
  Yds ~ Season2023 + elo1_pre,  # fixed effects
  random = ~1 | subclass,   # random effects: PairID nested within subclass
  data = matched_pairs_2023_8_1_1_yds_Swift_Absent,
  method = "REML",
  weights = varIdent(form = ~ 1 | subclass)  # Different variances per Swift's presence
)

nlme_model_swift_Absent_v1_2023_8_1_1_yds
summary(nlme_model_swift_Absent_v1_2023_8_1_1_yds)

# AIC = 541.5


#########################################
# Random effects are only the "matched set" (aka subclass)
# Different variances for matched set
# Compound symmetry covariance strcuture
#########################################

nlme_model_swift_Absent_v2_2023_8_1_1_yds <- lme(
  Yds ~ Season2023 + elo1_pre,  # fixed effects
  random = ~1 | subclass,   # random effects: PairID nested within subclass
  data = matched_pairs_2023_8_1_1_yds_Swift_Absent,
  method = "REML",
  correlation = corCompSymm(form = ~ 1 | subclass)  # Different variances per Swift's presence
)

nlme_model_swift_Absent_v2_2023_8_1_1_yds
summary(nlme_model_swift_Absent_v2_2023_8_1_1_yds)

# AIC = 534.5


#########################################
# Random effects are only the "matched set" (aka subclass)
# Different variances for matched set
# AR1 covariance strcuture
#########################################

nlme_model_swift_Absent_v3_2023_8_1_1_yds <- lme(
  Yds ~ Season2023 + elo1_pre,  # fixed effects
  random = ~1 | subclass,   # random effects: PairID nested within subclass
  data = matched_pairs_2023_8_1_1_yds_Swift_Absent,
  method = "REML",
  correlation = corAR1(form = ~ 1 | subclass)  # Different variances per Swift's presence
)

nlme_model_swift_Absent_v3_2023_8_1_1_yds
summary(nlme_model_swift_Absent_v3_2023_8_1_1_yds)

# AIC = 532.0

##########################################
#
# Save this best model
#
##########################################

model_Swift_Absent_2023_8_1_1_yds <- nlme_model_swift_Absent_v3_2023_8_1_1_yds
model_Swift_Absent_2023_8_1_1_yds
summary(model_Swift_Absent_2023_8_1_1_yds)

ci_Swift_Absent_2023_8_1_1_yds <- intervals(model_Swift_Absent_2023_8_1_1_yds, level = 0.95, which = "fixed")
print(ci_Swift_Absent_2023_8_1_1_yds)


# For an lme4 model
plot(residuals(model_Swift_Absent_2023_8_1_1_yds) ~ fitted(model_Swift_Absent_2023_8_1_1_yds))

# For an nlme model
plot(model_Swift_Absent_2023_8_1_1_yds)


######################################################
######################################################
######################################################
####
#### Part 7. "End Game" (Perform Binary Logistic 
####Regression to Determine Swift's Effect on Chiefs
#### Game Outcomes)
#### 
####
######################################################
######################################################
######################################################

### Set categorical data up as factors
matched_pairs_2023_8_1_1_yds$Swift_Present <- as.factor(matched_pairs_2023_8_1_1_yds$Swift_Present)
matched_pairs_2023_8_1_1_yds$is_win <- as.factor(matched_pairs_2023_8_1_1_yds$is_win)
matched_pairs_2023_8_1_1_yds$subclass <- as.factor(matched_pairs_2023_8_1_1_yds$subclass)


#########################################
# Swift present as only predictor
#
#########################################

team_model_1_2023_8_1_1_yds <- glmer(is_win ~ Swift_Present + (1 | subclass),
                                     data = matched_pairs_2023_8_1_1_yds, 
                                     family = binomial(), 
                                     control = glmerControl(optimizer = "bobyqa"))

team_model_1_2023_8_1_1_yds
summary(team_model_1_2023_8_1_1_yds)
#AIC = 208.8

#########################################
# Swift present and Chiefs' Elo
#
#########################################

team_model_2_2023_8_1_1_yds <- glmer(is_win ~ Swift_Present + elo1_pre + (1 | subclass),
                                     data = matched_pairs_2023_8_1_1_yds, 
                                     family = binomial(), 
                                     control = glmerControl(optimizer = "bobyqa"))

team_model_2_2023_8_1_1_yds
summary(team_model_2_2023_8_1_1_yds)
#AIC = 210.7
#########################################
# Swift present, Chiefs' Elo, Chiefs' win probability
#
#########################################

team_model_3_2023_8_1_1_yds <- glmer(is_win ~ Swift_Present + elo1_pre + elo_prob1 + (1 | subclass),
                                     data = matched_pairs_2023_8_1_1_yds, 
                                     family = binomial(), 
                                     control = glmerControl(optimizer = "bobyqa"))

team_model_3_2023_8_1_1_yds
summary(team_model_3_2023_8_1_1_yds)
#AIC = 208.4

#########################################
# Swift present, Chiefs' Elo, Opponent Elo, Chiefs' win probability
#
#########################################
team_model_4_2023_8_1_1_yds <- glmer(is_win ~ Swift_Present + elo1_pre + elo2_pre + elo_prob1 + (1 | subclass),
                                     data = matched_pairs_2023_8_1_1_yds, 
                                     family = binomial(), 
                                     control = glmerControl(optimizer = "bobyqa"))

team_model_4_2023_8_1_1_yds
summary(team_model_4_2023_8_1_1_yds)
#AIC = 209.9

#########################################
# Swift present, Chiefs' win probability
#
#########################################

team_model_5_2023_8_1_1_yds <- glmer(is_win ~ Swift_Present + elo_prob1 + (1 | subclass),
                                     data = matched_pairs_2023_8_1_1_yds, 
                                     family = binomial(), 
                                     control = glmerControl(optimizer = "bobyqa"))

team_model_5_2023_8_1_1_yds
summary(team_model_5_2023_8_1_1_yds)

#AIC = 206.4
# "Sweet Nothing" - No effect of Swift on Kelce's performance

best_team_model_2023_8_1_1_yds <- team_model_5_2023_8_1_1_yds
best_team_model_2023_8_1_1_yds
summary(best_team_model_2023_8_1_1_yds)

conf_intervals_team_effect_2023_8_1_1_yds <- confint(best_team_model_2023_8_1_1_yds, method = "Wald")  # Using Wald method for confidence intervals
print(conf_intervals_team_effect_2023_8_1_1_yds)

# Exponentiate the coefficients to get the odds ratios
odds_ratios_2023_8_1_1_yds <- exp(fixef(best_team_model_2023_8_1_1_yds))
print(odds_ratios_2023_8_1_1_yds)

# Exponentiate the confidence intervals to get the odds ratio confidence intervals
exp_conf_intervals_2023_8_1_1_yds <- exp(conf_intervals_team_effect_2023_8_1_1_yds)
print(exp_conf_intervals_2023_8_1_1_yds)


### Question: "How Did It End?"
### Answer: Go read "The Manuscript" in which the results are presented to find out!


####################################################################
####################################################################
####################################################################
####################################################################
####################################################################
####################################################################
####################################################################
####################################################################
####################################################################
####################################################################
####################################################################
##############
##############
##############
##############
##############  Now, the summary statistics for a sensitivity test
##############  All in one place
##############
##############
##############
####################################################################
####################################################################
####################################################################
####################################################################
####################################################################
####################################################################
####################################################################
####################################################################
####################################################################
####################################################################
####################################################################


#########################################
#########################################
#########################################
###
###  1:1 model, non-replacement
###
#########################################
#########################################
#########################################

#############################
## Kelce's yards - Swift Present
##############################

summary(model_Swift_Present_2023_1_1_0_yds)
print(ci_Swift_Present_2023_1_1_0_yds)


#############################
## Kelce's yards - Swift Absent
##############################

summary(model_Swift_Absent_2023_1_1_0_yds)
print(ci_Swift_Absent_2023_1_1_0_yds)


#############################
## Chief's Win Probability
##############################

print(odds_ratios_2023_1_1_0_yds)
print(exp_conf_intervals_2023_1_1_0_yds)


#########################################
#########################################
#########################################
###
###  2:1 model, non-replacement
###
#########################################
#########################################
#########################################

#############################
## Kelce's yards - Swift Present
##############################

summary(model_Swift_Present_2023_2_1_0_yds)
print(ci_Swift_Present_2023_2_1_0_yds)


#############################
## Kelce's yards - Swift Absent
##############################

summary(model_Swift_Absent_2023_2_1_0_yds)
print(ci_Swift_Absent_2023_2_1_0_yds)


#############################
## Chief's Win Probability
##############################

print(odds_ratios_2023_2_1_0_yds)
print(exp_conf_intervals_2023_2_1_0_yds)


#########################################
#########################################
#########################################
###
###  3:1 model, non-replacement
###
#########################################
#########################################
#########################################

#############################
## Kelce's yards - Swift Present
##############################

summary(model_Swift_Present_2023_3_1_0_yds)
print(ci_Swift_Present_2023_3_1_0_yds)


#############################
## Kelce's yards - Swift Absent
##############################

summary(model_Swift_Absent_2023_3_1_0_yds)
print(ci_Swift_Absent_2023_3_1_0_yds)


#############################
## Chief's Win Probability
##############################

print(odds_ratios_2023_3_1_0_yds)
print(exp_conf_intervals_2023_3_1_0_yds)


#########################################
#########################################
#########################################
###
###  5:1 model, non-replacement
###
#########################################
#########################################
#########################################

#############################
## Kelce's yards - Swift Present
##############################

summary(model_Swift_Present_2023_5_1_0_yds)
print(ci_Swift_Present_2023_5_1_0_yds)


#############################
## Kelce's yards - Swift Absent
##############################

summary(model_Swift_Absent_2023_5_1_0_yds)
print(ci_Swift_Absent_2023_5_1_0_yds)


#############################
## Chief's Win Probability
##############################

print(odds_ratios_2023_5_1_0_yds)
print(exp_conf_intervals_2023_5_1_0_yds)


#########################################
#########################################
#########################################
###
###  8:1 model, non-replacement
###
#########################################
#########################################
#########################################

#############################
## Kelce's yards - Swift Present
##############################

summary(model_Swift_Present_2023_8_1_0_yds)
print(ci_Swift_Present_2023_8_1_0_yds)


#############################
## Kelce's yards - Swift Absent
##############################

summary(model_Swift_Absent_2023_8_1_0_yds)
print(ci_Swift_Absent_2023_8_1_0_yds)


#############################
## Chief's Win Probability
##############################

print(odds_ratios_2023_8_1_0_yds)
print(exp_conf_intervals_2023_8_1_0_yds)


#########################################
#########################################
#########################################
###
###  1:1 model, with replacement
###
#########################################
#########################################
#########################################

#############################
## Kelce's yards - Swift Present
##############################

summary(model_Swift_Present_2023_1_1_1_yds)
print(ci_Swift_Present_2023_1_1_1_yds,4)


#############################
## Kelce's yards - Swift Absent
##############################

summary(model_Swift_Absent_2023_1_1_1_yds)
print(ci_Swift_Absent_2023_1_1_1_yds)


#############################
## Chief's Win Probability
##############################

print(odds_ratios_2023_1_1_1_yds)
print(exp_conf_intervals_2023_1_1_1_yds)


#########################################
#########################################
#########################################
###
###  2:1 model, with replacement
###
#########################################
#########################################
#########################################

#############################
## Kelce's yards - Swift Present
##############################

summary(model_Swift_Present_2023_2_1_1_yds)
print(ci_Swift_Present_2023_2_1_1_yds)


#############################
## Kelce's yards - Swift Absent
##############################

summary(model_Swift_Absent_2023_2_1_1_yds)
print(ci_Swift_Absent_2023_2_1_1_yds)


#############################
## Chief's Win Probability
##############################

print(odds_ratios_2023_2_1_1_yds)
print(exp_conf_intervals_2023_2_1_1_yds)


#########################################
#########################################
#########################################
###
###  3:1 model, with replacement
###
#########################################
#########################################
#########################################

#############################
## Kelce's yards - Swift Present
##############################

summary(model_Swift_Present_2023_3_1_1_yds)
print(ci_Swift_Present_2023_3_1_1_yds)


#############################
## Kelce's yards - Swift Absent
##############################

summary(model_Swift_Absent_2023_3_1_1_yds)
print(ci_Swift_Absent_2023_3_1_1_yds)


#############################
## Chief's Win Probability
##############################

print(odds_ratios_2023_3_1_1_yds)
print(exp_conf_intervals_2023_3_1_1_yds)


#########################################
#########################################
#########################################
###
###  5:1 model, with replacement
###
#########################################
#########################################
#########################################

#############################
## Kelce's yards - Swift Present
##############################

summary(model_Swift_Present_2023_5_1_1_yds)
print(ci_Swift_Present_2023_5_1_1_yds)


#############################
## Kelce's yards - Swift Absent
##############################

summary(model_Swift_Absent_2023_5_1_1_yds)
print(ci_Swift_Absent_2023_5_1_1_yds)


#############################
## Chief's Win Probability
##############################

print(odds_ratios_2023_5_1_1_yds)
print(exp_conf_intervals_2023_5_1_1_yds)


#########################################
#########################################
#########################################
###
###  8:1 model, with replacement
###
#########################################
#########################################
#########################################

#############################
## Kelce's yards - Swift Present
##############################

summary(model_Swift_Present_2023_8_1_1_yds)
print(ci_Swift_Present_2023_8_1_1_yds)


#############################
## Kelce's yards - Swift Absent
##############################

summary(model_Swift_Absent_2023_8_1_1_yds)
print(ci_Swift_Absent_2023_8_1_1_yds)


#############################
## Chief's Win Probability
##############################

print(odds_ratios_2023_8_1_1_yds)
print(exp_conf_intervals_2023_8_1_1_yds)


#####################################################################################################
# Now create a plot of the sensitivity analysis


#  Create Data for Swift Present 
# For each matching ratio (1:1, 2:1, 3:1, 5:1, 8:1) you manually supply:
#   - effect: the estimated effect
#   - lower: the lower bound of the 95% CI
#   - upper: the upper bound of the 95% CI
# Two rows are created per ratio: one for Replacement and one for Non-Replacement.

swift_present_data <- data.frame(
  ratio = rep(c(1, 2, 3, 5, 8), 2),   # 5 matching ratios, each repeated for two methods
  method = rep(c("Replacement", "Non-Replacement"), each = 5),
  effect = c( 3.2,   -1.7,  -2.0,  2.6,  5,   # Swift Present with replacement
              -0.1,  -3.3,  -2.5,  7.1,  5.7),   # Swift Present non-replacement
  lower  = c(-35.9, -28.2, -26.0, -19.8, -15.7,   # Lower CI bounds for replacement
              -35.4, -25.2, -23.5, -12.7, -14.7),  # Lower CI bounds for non-replacement
  upper  = c(42.3,  24.8,  22.0, 25.0, 25.7,      # Upper CI bounds for replacement
              35.2,  18.7,  18.5, 26.9, 26.1)      # Upper CI bounds for non-replacement
)

#  Create Data for Swift Absent 
swift_absent_data <- data.frame(
  ratio = rep(c(1, 2, 3, 5, 8), 2),
  method = rep(c("Replacement", "Non-Replacement"), each = 5),
  effect = c( -45.3, -29.9, -25.0, -25.0, -25.8,  # effects for Swift Absent with replacement (example placeholders)
              -11.9, -42.5, -15.7, -28.6, -34.1), # effects for non-replacement (placeholders)
  lower  = c(-92.9, -69.0, -58.5, -53.3, -54.1,   # Lower bounds for replacement
              -52.3, -59.6, -48.5, -69.4, -65.0),  # Lower bounds for non-replacement (placeholders)
  upper  = c(2.3,   9.3,   8.5,  3.3, 2.4,      # Upper bounds for replacement (placeholders)
              28.6,   -25.3, 17.0,  12.3, -3.2)     # Upper bounds for non-replacement (placeholders)
)
p1 <- ggplot(swift_present_data, aes(x = ratio, y = effect, color = method)) +
  geom_point(position = position_dodge(width = 0.3), size = 3) +
  geom_errorbar(aes(ymin = lower, ymax = upper),
                width = 0.2, position = position_dodge(width = 0.3)) +
  scale_x_continuous(name = "Matching Ratio (Treated:Control)",
                     breaks = c(1, 2, 3, 5, 8)) +
  scale_y_continuous(name = "Yards",
                     limits = c(-100, 50),
                     breaks = seq(-100, 50, by = 10)) +
  scale_color_manual(name = "Method",
                     values = c("Replacement" = "orange", "Non-Replacement" = "purple")) +
  geom_hline(yintercept = 0, linetype = "solid", size = 1.2, color = "black") +
  ggtitle("") +
  labs(tag = "Swift Present") +
  theme_minimal() +
  theme(plot.tag.position = c(0.5, 0.98),
        plot.tag = element_text(face = "bold", size = 14))

# Plot for Swift Absent
p2 <- ggplot(swift_absent_data, aes(x = ratio, y = effect, color = method)) +
  geom_point(position = position_dodge(width = 0.3), size = 3) +
  geom_errorbar(aes(ymin = lower, ymax = upper),
                width = 0.2, position = position_dodge(width = 0.3)) +
  scale_x_continuous(name = "Matching Ratio (Treated:Control)",
                     breaks = c(1, 2, 3, 5, 8)) +
  scale_y_continuous(name = "Yards",
                     limits = c(-100, 50),
                     breaks = seq(-100, 50, by = 10)) +
  scale_color_manual(name = "Method",
                     values = c("Replacement" = "orange", "Non-Replacement" = "purple")) +
  geom_hline(yintercept = 0, linetype = "solid", size = 1.2, color = "black") +
  ggtitle("") +
  labs(tag = "Swift Absent") +
  theme_minimal() +
  theme(plot.tag.position = c(0.5, 0.98),
        plot.tag = element_text(face = "bold", size = 14))

# Combine the two plots side by side with a single shared legend
combined_plot <- p1 + p2 +
  plot_layout(ncol = 2, guides = "collect", widths = c(1, 1)) &
  theme(legend.position = "bottom")

print(combined_plot)


library(grid)
# Remove the x-axis labels from the individual plots
p1 <- p1 + labs(x = NULL)
p2 <- p2 + labs(x = NULL)

# Combine the two plots side by side and collect the legends
combined_plots <- p1 + p2 + 
  plot_layout(ncol = 2, guides = "collect") &
  theme(legend.position = "bottom")

# Create a custom grob for the common x-axis label
x_axis_grob <- ggplot() + 
  theme_void() + 
  annotation_custom(
    grob = textGrob("Matching Ratio (Treated:Control)", 
                    gp = gpar(fontface = "bold", fontsize = 12))
  )

# Now stack the combined plots above the x-axis label.
# (By default, the collected legend will appear below the plot panels.)
final_combined <- combined_plots / x_axis_grob + plot_layout(heights = c(10, 1))

# Display the final plot
print(final_combined)

ggsave(
  "Sensitivity Analysis.tiff",
  units = "in",
  width = 10.5,
  height = 8,
  dpi = 600,
  compression = 'lzw'
)
